# Supplementary material for: Functional Verification of Differentially Expressed Genes Following DENV2 Infection in Aedes aegypti
Source: Viruses. 2025 Jan 6;17(1):67. doi: 10.3390/v17010067 (PMC11769442; doi:10.3390/v17010067)
Supplement: Supplementary file 1 [file viruses-17-00067-s001.zip]

Archive with 2 entries (2 files):
- Table S1-Differentially expressed genes in salivary glands and midgut of DENV-2-infected Aedes aegypti mosquitoes compared with DENV-2-uninfected Aedes aegypti. mosquitoes.xlsx
- Table S2-Differentially expressed genes of Aag2 cell line from DENV-2-infected cells compared to uninfected cell..xls
