# Supplementary material for: Functional Verification of Differentially Expressed Genes Following DENV2 Infection in Aedes aegypti
Source: Viruses. 2025 Jan 6;17(1):67. doi: 10.3390/v17010067 (PMC11769442; doi:10.3390/v17010067)
Supplement: Supplementary file 1 [file viruses-17-00067-s001.zip › Table S1-Differentially expressed genes in salivary glands and midgut of DENV-2-infected Aedes aegypti mosquitoes compared with DENV-2-uninfected Aedes aegypti. mosquitoes.xlsx]

## Sheet: Differentially expressed genes 
gene_id	CKT1	CKT2	CKT4	CKT5	CKZ1	CKZ2	CKZ4	CKZ5	T01	T02	T03	T04	T05	T06	Z01	Z02	Z03	Z04	Z05	Z06	log2FoldChange |CKTvsT	pvalue |CKTvsT	padj |CKTvsT	log2FoldChange |CKZvsZ	pvalue |CKZvsZ	padj |CKZvsZ	note
LOC110673976|LOC110673976	186	158	66	103	37	108	30	26	166	127	537	331	174	185	32	44	58	93	30	55	1.17894	0.00563207	0.088607	0.266011	0.618275	0.907077	CKT indicates uninfected mosquito salivary gland
LOC110673977|LOC110673977	188	167	178	141	161	114	156	164	152	206	136	127	93	111	168	132	251	103	108	132	-0.138836	0.486806	0.804571	0.105394	0.628634	0.909719	T indicates infected mosquito salivary gland
LOC110673978|LOC110673978	365	345	758	724	1166	1981	723	626	309	213	262	674	757	667	512	412	254	1056	942	1096	0.0485824	0.925104	0.983229	-0.351254	0.486909	0.861318	CKZ indicates uninfected mosquito midgut
LOC110673979|LOC110673979	871	233	303	459	232	1157	189	989	39	363	186	147	492	10	258	1073	902	560	76	828	-0.952847	0.297958	0.682876	-0.018531	0.976899	0.996103	Z indicates infected mosquito midgut
LOC110673980|LOC110673980	335	542	954	1083	96	127	345	252	1154	921	1016	3095	929	4535	77	119	60	380	62	395	1.62528	0.00525369	0.0849741	0.0549861	0.933185	0.986433
LOC110673981|LOC110673981	205	246	225	75	1606	1151	999	579	246	140	292	83	62	91	1302	401	1843	424	240	374	-0.175063	0.650295	0.882411	-0.467955	0.273794	0.740201
LOC110673982|LOC110673982	1539	1842	1201	972	1328	897	1195	1074	1821	1549	1595	1060	951	855	1318	745	1328	624	630	879	0.0773743	0.604622	0.859888	-0.175855	0.297115	0.75613
LOC110673983|LOC110673983	771	882	657	512	671	625	359	450	628	693	501	743	571	511	360	441	380	221	280	395	0.00936735	0.963302	0.99179	-0.442748	0.051375	0.372939
LOC110673984|LOC110673984	1110	1443	1301	987	3348	3079	2886	2916	1076	873	1369	1045	1036	1166	2895	2769	2638	2568	2445	3116	0.061287	0.746712	0.921321	0.0223132	0.898521	0.977594
LOC110673985|LOC110673985	2537	3585	2390	2627	331	360	459	359	3348	3884	3127	2960	2349	1647	560	377	406	430	325	243	0.214274	0.25134	0.647816	0.209657	0.416071	0.827895
LOC110673986|LOC110673986	0	0	0	0	0	0	0	0	0	0	0	0	0	0	0	0	0	0	0	0	NA	NA	NA	NA	NA	NA
LOC110673987|LOC110673987	117	131	83	70	149	191	79	54	134	80	119	114	101	117	108	83	51	75	91	86	0.365437	0.129863	0.502531	-0.285136	0.473288	0.857654
LOC110673988|LOC110673988	708	960	609	689	90	191	54	46	1070	852	1112	1803	1357	1131	120	149	116	169	210	316	0.968902	0.00106878	0.0312605	1.16621	0.0148575	0.182733
LOC110673989|LOC110673989	200	410	449	633	19	221	130	311	501	751	1293	1317	381	664	32	102	50	364	17	66	1.07056	0.0127233	0.14682	-0.464323	0.582671	0.895651
LOC110673990|LOC110673990	1024	1288	1492	1365	763	1213	682	564	1358	1158	976	1253	953	1141	537	631	628	508	566	698	-0.0129357	0.952472	0.989089	-0.250655	0.312534	0.766259
LOC110673991|LOC110673991	6971	8069	5498	4843	7790	5229	4758	3872	7097	7033	6213	5178	4834	4648	5620	3989	5483	3427	3430	4449	0.0643278	0.51585	0.821264	-0.130862	0.375069	0.807547
LOC110673992|LOC110673992	387	436	360	302	311	295	399	397	359	365	359	347	248	387	372	329	565	260	271	434	0.0853309	0.603922	0.859692	0.190134	0.358383	0.795078
LOC110673993|LOC110673993	10839	15564	16592	12231	3797	3032	2508	2274	20361	18051	15816	10162	7557	9763	3811	3046	4705	1983	1766	2212	0.0938057	0.646973	0.880511	0.123187	0.503199	0.868484
LOC110673994|LOC110673994	4	8	2	5	0	0	0	5	0	8	5	6	14	4	0	0	0	0	2	0	0.685704	0.46768	0.793857	-1.85042	0.55297	NA
LOC110673995|LOC110673995	110	121	116	50	109	103	153	56	119	96	90	66	58	67	81	42	206	79	76	89	-0.0847631	0.718501	0.910224	-0.0128545	0.972768	0.995813
LOC110673996|LOC110673996	4358	4157	2903	2355	4131	3092	5528	3796	3409	2851	3652	2139	2444	2069	5771	2794	7912	2134	2461	3482	-0.13631	0.371539	0.737287	0.042973	0.873186	0.969898
LOC110673997|LOC110673997	1431	1929	2848	2669	788	941	1067	934	2723	2817	2479	2336	1093	1701	1127	1253	1619	1230	847	1581	0.0763392	0.786897	0.939304	0.593003	0.00373685	0.0737209
LOC110673998|LOC110673998	590	890	1109	773	47	41	63	48	1223	1026	724	696	443	608	77	49	47	25	12	20	0.0248135	0.91838	0.980832	-0.303163	0.491194	0.86278
LOC110673999|LOC110673999	3390	3950	3118	2645	3041	1923	2363	2034	3739	3569	3152	1405	1899	2155	2586	2434	2470	1748	1747	2493	-0.164722	0.374341	0.738469	0.107697	0.450776	0.84655
LOC110674000|LOC110674000	187	235	222	163	192	230	139	128	175	174	165	235	157	192	144	145	120	103	181	144	0.0765065	0.746005	0.92125	-0.0897767	0.764517	0.945767
LOC110674001|LOC110674001	4	6	7	0	0	0	4	3	20	6	5	0	2	4	0	0	4	0	0	0	0.639299	0.563378	0.84275	-1.61251	0.602125	NA
LOC110674002|LOC110674002	586	655	551	511	616	928	713	659	518	452	562	724	434	612	688	626	898	646	551	678	0.148382	0.524845	0.823714	0.0489682	0.79283	0.953231
LOC110674003|LOC110674003	4806	5609	3615	3002	3003	1710	2121	1663	5470	4334	4077	3352	2602	3237	2686	1967	3006	1275	1149	1592	0.0316214	0.812395	0.948692	-0.00715373	0.97021	0.995078
LOC110674004|LOC110674004	95	103	86	73	66	77	100	72	84	87	83	112	71	72	52	35	90	35	55	46	0.129118	0.587551	0.852856	-0.468073	0.129064	0.578558
LOC110674005|LOC110674005	1780	2561	2420	1909	1011	1080	549	422	3081	2510	2034	1420	1608	1903	541	734	737	514	595	617	0.0992869	0.559085	0.840768	-0.0910722	0.732883	0.938441
LOC110674006|LOC110674006	54	47	138	95	236	389	291	213	38	46	32	65	48	26	83	80	53	84	34	68	-0.815364	0.0795558	0.402678	-1.90207	3.15e-09	1.34e-06
LOC110674007|LOC110674007	4267	8273	9342	8813	1691	2740	2847	2685	6359	12482	10017	8081	4434	6720	1925	2485	2083	2102	1311	1642	0.185929	0.533333	0.827352	-0.226122	0.383681	0.812864
LOC110674008|LOC110674008	1213	1605	789	717	422	417	261	258	1431	1462	1135	859	666	815	311	348	387	241	150	276	0.155062	0.42087	0.766832	-0.10904	0.615905	0.906306
LOC110674009|LOC110674009	8	6	0	0	0	14	11	0	3	22	0	0	0	3	9	0	6	5	22	31	0.586552	0.763815	NA	1.21814	0.36702	0.803356
LOC110674010|LOC110674010	625	975	1194	881	84	195	160	150	1093	944	1012	1355	657	766	57	67	81	186	20	106	0.24719	0.341626	0.718098	-0.582257	0.279134	0.743772
LOC110674011|LOC110674011	8	9	10	0	15	0	15	9	30	0	13	19	34	61	23	7	207	46	45	64	2.32647	0.0265865	0.227183	2.80843	0.00084122	0.0265691
LOC110674012|LOC110674012	6	19	13	4	18	48	9	7	7	15	17	9	11	11	19	13	23	10	12	19	0.391072	0.484269	0.804028	-0.219399	0.711348	0.93265
LOC110674013|LOC110674013	939	1244	1380	952	264	298	200	176	1033	919	865	551	585	751	194	107	161	115	131	124	-0.37408	0.0223257	0.205306	-0.594304	0.00755578	0.117288
LOC110674014|LOC110674014	1	2	1	1	9	2	7	0	2	1	2	0	1	0	7	1	9	1	0	2	-0.201557	0.889289	NA	-0.386693	0.760547	NA
LOC110674015|LOC110674015	66	74	33	19	38	31	32	22	48	28	54	16	46	32	38	18	103	15	22	14	-0.124499	0.772809	0.932582	0.21878	0.67725	0.923845
LOC110674016|LOC110674016	551	171	2108	986	14566	12935	17876	16784	295	427	2562	429	621	189	17578	15229	16501	11310	11912	14055	-0.328219	0.700777	0.902289	0.030417	0.855251	0.965654
LOC110674017|LOC110674017	666	685	618	486	535	466	554	527	693	646	616	617	489	524	537	517	509	374	379	458	0.146707	0.233085	0.629816	-0.0205355	0.89556	0.976268
LOC110674018|LOC110674018	44870	48140	39252	30170	83087	93466	68786	65875	51559	45323	61925	54207	43295	42877	89685	82556	91297	76827	76196	99327	0.499375	0.000811573	0.0259684	0.321387	0.0564993	0.390159
LOC110674019|LOC110674019	14	13	41	21	13	10	19	22	11	10	12	6	8	3	7	8	10	21	6	11	-1.32197	0.0206154	0.19711	-0.421882	0.491335	0.862896
LOC110674020|LOC110674020	2305	3189	3523	2826	2395	2056	1945	1569	3528	2964	2719	1095	1849	1817	1949	1495	1958	1286	1519	2017	-0.233015	0.333065	0.711692	-0.0546985	0.701098	0.929414
LOC110674021|LOC110674021	14	14	9	8	8	35	17	20	13	6	5	3	0	15	22	6	12	16	4	6	-0.513326	0.51586	0.821264	-0.764938	0.242206	0.719613
LOC110674022|LOC110674022	9	8	2	0	7	0	3	5	4	4	3	8	22	3	14	12	8	3	7	8	1.06701	0.304982	0.68875	1.3476	0.101456	NA
LOC110674023|LOC110674023	0	0	0	0	0	0	0	0	0	0	0	0	0	0	0	0	0	0	0	0	NA	NA	NA	NA	NA	NA
LOC110674024|LOC110674024	8	0	0	0	4	0	0	0	0	0	0	0	0	0	0	0	5	4	0	0	-3.2171	0.300051	NA	0.879842	0.772997	NA
LOC110674025|LOC110674025	161	231	224	188	100	126	174	91	359	226	282	74	131	108	142	105	220	95	86	145	0.0501843	0.879944	0.97255	0.218056	0.389724	0.815528
LOC110674026|LOC110674026	0	11	0	0	0	0	0	0	9	0	7	32	21	0	0	4	0	0	3	0	2.63566	0.145703	0.522966	3.00129	0.34213	NA
LOC110674027|LOC110674027	0	2	10	4	4	2	4	6	5	2	3	0	0	0	5	1	0	0	0	0	-1.35317	0.393111	NA	-2.01084	0.208362	NA
LOC110674028|LOC110674028	207	343	292	261	261	181	137	166	378	355	283	10	26	46	106	161	111	39	55	42	-0.60989	0.38756	0.745256	-0.99264	0.00912508	0.132283
LOC110674029|LOC110674029	4	0	5	12	6	1	1	1	8	0	11	6	1	15	17	9	0	0	16	6	0.411584	0.732382	0.915228	2.1368	0.105864	NA
LOC110674030|LOC110674030	4515	6984	12023	9890	9378	6454	11353	10703	9950	10529	10225	3005	4906	5060	9609	10733	9289	4685	5046	8283	-0.144622	0.679885	0.893969	-0.144565	0.544118	0.883903
LOC110674031|LOC110674031	0	2	0	5	0	0	0	0	2	3	0	4	5	4	5	0	0	0	7	4	0.959389	0.49313	NA	4.12834	0.127641	NA
LOC110674032|LOC110674032	0	0	0	0	0	0	0	0	0	0	12	0	0	0	4	0	0	6	0	0	3.39129	0.281577	NA	3.45447	0.272472	NA
LOC110674033|LOC110674033	0	0	0	0	0	0	0	0	0	0	3	0	0	0	0	0	0	0	0	0	1.55528	0.629053	NA	NA	NA	NA
LOC110674034|LOC110674034	9533	12073	7794	6636	5390	3095	3501	3009	11614	11882	9324	1665	2968	3114	4149	4336	4395	2054	2344	3268	-0.337767	0.409924	0.761383	0.0154475	0.934152	0.986433
LOC110674035|LOC110674035	0	0	0	0	0	0	0	0	2	0	0	0	0	0	0	0	0	0	0	0	1.14169	0.723404	NA	NA	NA	NA
LOC110674036|LOC110674036	0	0	0	0	0	0	4	0	0	0	0	0	0	0	0	0	0	0	0	0	NA	NA	NA	-2.2474	0.475049	NA
LOC110674037|LOC110674037	10	12	0	5	7	0	4	0	5	0	3	10	0	0	0	0	2	0	0	7	-0.919786	0.552276	NA	-0.67526	0.777837	NA
LOC110674038|LOC110674038	669	783	913	636	123	101	295	99	2000	1606	1313	376	371	397	712	67	810	64	93	172	0.465749	0.252279	0.648402	0.995927	0.114424	0.552871
LOC110674039|LOC110674039	2	3	1	5	0	6	2	0	15	2	5	9	0	9	0	8	0	0	0	0	1.37354	0.1838	0.577266	-0.406791	0.89119	NA
LOC110674040|LOC110674040	0	0	0	0	0	1	0	0	0	0	0	0	0	0	3	0	6	0	0	0	NA	NA	NA	2.12487	0.501877	NA
LOC110674042|LOC110674042	0	0	0	0	0	0	9	6	0	4	2	0	0	0	4	0	0	0	0	4	2.43765	0.443334	NA	-1.51774	0.507311	NA
LOC110674043|LOC110674043	36	30	38	23	58	38	45	75	22	22	38	20	4	0	42	21	50	7	0	18	-0.776823	0.287445	0.677189	-1.28415	0.0690815	0.427929
LOC110674044|LOC110674044	17	37	18	6	16	11	9	19	20	31	20	9	19	30	9	34	6	12	9	14	0.405207	0.427918	0.771635	0.208411	0.748064	0.941859
LOC110674045|LOC110674045	2	2	20	3	10	12	6	0	2	5	13	3	13	10	4	5	2	1	14	9	0.387416	0.683327	0.894396	0.077391	0.941127	NA
LOC110674046|LOC110674046	31	38	6	8	8	16	9	7	16	18	0	12	0	12	11	4	3	14	0	10	-0.859224	0.400848	0.755405	-0.330339	0.703598	NA
LOC110674047|LOC110674047	19	11	32	6	29	46	36	19	18	25	7	18	14	4	20	12	21	0	18	9	-0.0725727	0.91003	0.978551	-1.16416	0.0768043	0.453248
LOC110674048|LOC110674048	92	157	145	95	155	81	155	115	93	92	90	36	70	68	76	99	91	48	65	64	-0.539646	0.0394408	0.279807	-0.617951	0.0229133	0.236174
LOC110674049|LOC110674049	1695	1890	1748	1555	1239	1930	1026	933	1911	1916	1850	2530	2008	2039	942	1176	1003	1255	1249	1306	0.461639	0.0330862	0.255883	0.0740232	0.801634	0.9571
LOC110674050|LOC110674050	4	0	0	0	0	0	0	0	0	0	0	3	0	0	0	0	0	3	2	0	-0.596157	0.849089	NA	2.66211	0.401118	NA
LOC110674051|LOC110674051	3	0	0	0	0	0	0	3	0	0	0	0	0	2	0	0	0	0	0	0	-0.844422	0.790319	NA	-2.0659	0.512954	NA
LOC110674052|LOC110674052	0	0	0	0	0	4	0	0	0	0	0	0	0	0	11	0	16	0	0	4	NA	NA	NA	2.22882	0.318259	NA
LOC110674053|LOC110674053	0	0	1	5	0	0	0	0	0	0	0	0	0	0	0	0	0	0	0	0	-3.08677	0.320699	NA	NA	NA	NA
LOC110674054|LOC110674054	0	23	12	7	21	10	14	3	75	21	139	0	14	17	10	32	31	4	10	0	2.1486	0.0529329	0.32966	0.420645	0.646538	0.915177
LOC110674056|LOC110674056	66	15	79	0	35	153	325	68	17	24	204	123	7	10	557	20	1868	116	28	128	0.822144	0.445715	0.782215	1.48335	0.174973	0.647414
LOC110674057|LOC110674057	0	17	12	0	0	0	0	6	5	0	0	5	4	0	4	8	6	0	7	0	-1.2505	0.501111	NA	1.44113	0.446973	NA
LOC110674058|LOC110674058	134	142	345	300	68	213	79	65	182	97	174	245	158	196	87	130	122	157	97	172	-0.240025	0.568696	0.844769	0.460535	0.276476	0.74172
LOC110674059|LOC110674059	0	0	0	0	0	0	0	0	0	0	0	0	0	0	0	0	0	0	0	0	NA	NA	NA	NA	NA	NA
LOC110674060|LOC110674060	0	0	2	1	0	0	3	0	0	0	3	0	4	8	0	0	0	8	5	5	1.97122	0.335078	NA	2.431	0.294395	NA
LOC110674061|LOC110674061	0	1	0	0	0	0	0	0	2	0	1	2	0	0	0	0	0	0	0	0	1.57359	0.567121	NA	NA	NA	NA
LOC110674062|LOC110674062	0	1	0	0	0	0	0	0	3	0	1	2	0	0	0	0	0	0	0	0	1.8049	0.501447	NA	NA	NA	NA
LOC110674063|LOC110674063	28	9	9	0	0	9	5	4	43	52	26	40	16	8	4	3	32	24	0	12	1.6096	0.035445	0.265318	1.53511	0.189697	NA
LOC110674064|LOC110674064	40	50	42	38	13	17	41	15	32	49	36	40	34	29	42	9	76	7	18	14	-0.02515	0.929317	0.984548	0.360022	0.581179	0.895392
LOC110674065|LOC110674065	1	1	1	1	1	1	1	1	1	1	1	1	1	1	1	1	1	1	0	1	0.180183	0.893112	NA	-0.140177	0.926703	NA
LOC110674066|LOC110674066	0	0	0	0	0	0	0	0	0	0	0	0	0	0	0	0	0	0	0	0	NA	NA	NA	NA	NA	NA
LOC110674067|LOC110674067	326	416	350	237	312	288	338	234	439	316	291	342	252	274	291	218	475	237	236	231	0.135546	0.423883	0.769058	0.078884	0.682661	0.924297
LOC110674068|LOC110674068	0	0	0	2	0	0	0	0	0	0	8	0	0	0	5	0	0	0	0	0	1.2003	0.702703	NA	2.12097	0.506761	NA
LOC110674069|LOC110674069	9	8	11	4	10	7	11	11	0	4	0	14	13	9	12	8	9	11	3	13	0.129731	0.907424	0.978516	0.0735323	0.898808	NA
LOC110674070|LOC110674070	0	0	4	0	0	0	0	0	0	4	6	0	0	4	0	0	0	0	0	0	1.29041	0.582135	NA	NA	NA	NA
LOC110674071|LOC110674071	0	0	0	0	0	0	0	0	0	0	0	0	0	0	0	0	0	0	0	0	NA	NA	NA	NA	NA	NA
LOC110674072|LOC110674072	33	26	36	12	1	5	8	0	15	39	10	9	8	7	0	0	24	0	1	21	-0.728858	0.194518	0.587848	1.11851	0.525499	NA
LOC110674073|LOC110674073	109	100	128	128	112	96	108	69	161	143	157	70	102	107	101	92	140	46	48	132	0.201598	0.412272	0.762685	0.0662561	0.814283	0.958928
LOC110674074|LOC110674074	48	15	19	11	20	7	24	8	13	14	18	20	0	21	20	23	14	15	8	22	-0.512199	0.493614	0.808995	0.391555	0.460068	0.850265
LOC110674075|LOC110674075	12	0	4	2	0	9	0	0	0	0	0	7	0	4	0	2	0	0	4	5	-0.947971	0.625559	NA	-0.00258604	0.999145	NA
LOC110674076|LOC110674076	0	0	0	0	0	0	0	0	0	0	0	0	0	0	0	0	0	0	0	0	NA	NA	NA	NA	NA	NA
LOC110674077|LOC110674077	22	27	20	30	43	14	19	27	31	18	23	12	7	9	14	18	14	7	24	12	-0.486252	0.267902	0.663506	-0.577614	0.278586	0.743164
LOC110674078|LOC110674078	0	0	0	0	0	0	0	0	0	7	0	0	3	5	0	0	0	0	0	4	4.00665	0.140376	NA	2.00338	0.531444	NA
LOC110674079|LOC110674079	2	0	0	0	0	0	0	0	0	2	0	1	0	0	0	0	0	0	2	0	0.161835	0.95976	NA	1.12729	0.726752	NA
LOC110674080|LOC110674080	0	7	0	0	4	0	12	11	0	5	0	0	13	0	4	6	0	4	0	0	1.4143	0.612458	NA	-1.38842	0.373036	NA
LOC110674081|LOC110674081	0	0	0	0	0	0	0	0	0	2	4	0	1	0	2	0	1	0	0	0	2.72278	0.390185	NA	1.50764	0.639657	NA
LOC110674082|LOC110674082	0	0	0	0	0	0	0	0	0	0	0	0	0	0	0	0	0	0	0	2	NA	NA	NA	1.12729	0.726752	NA
LOC110674083|LOC110674083	0	0	0	0	0	0	0	0	0	0	0	3	0	0	0	0	0	0	0	0	1.80345	0.57446	NA	NA	NA	NA
LOC110674084|LOC110674084	8	8	7	8	6	0	11	0	0	15	10	7	22	11	0	0	0	0	0	6	0.746223	0.37168	0.737287	-1.85481	0.499839	NA
LOC110674085|LOC110674085	14	27	8	12	26	6	20	12	7	5	5	11	0	15	22	19	16	5	8	16	-0.825559	0.289998	0.678567	-0.0202484	0.970821	0.99536
LOC110674086|LOC110674086	6	12	0	8	0	7	7	6	0	4	3	0	8	4	8	0	8	0	0	3	-0.724169	0.579985	NA	-0.804831	0.602092	NA
LOC110674087|LOC110674087	0	15	17	8	0	6	0	0	5	8	5	0	0	0	0	3	0	0	0	0	-1.74163	0.225913	0.621842	-1.3401	0.665975	NA
LOC110674088|LOC110674088	97	205	52	71	116	150	74	73	77	55	69	75	91	105	64	55	78	53	75	109	-0.128786	0.742686	0.919749	-0.326648	0.324996	0.77513
LOC110674089|LOC110674089	0	0	3	0	0	3	0	0	4	0	8	4	0	0	1	0	9	0	0	0	1.85176	0.42672	NA	0.921098	0.766761	NA
LOC110674090|LOC110674090	0	2	9	0	0	0	0	0	0	3	0	0	5	0	0	0	0	0	0	3	-0.712959	0.764834	NA	1.67145	0.603153	NA
LOC110674091|LOC110674091	4	0	0	0	8	0	4	0	2	0	0	0	0	0	6	0	14	3	2	0	-1.25792	0.689405	NA	0.577676	0.724507	NA
LOC110674092|LOC110674092	0	0	0	0	0	0	0	0	0	1	0	0	0	0	0	0	0	0	0	2	0.6608	0.837696	NA	1.12729	0.726752	NA
LOC110674093|LOC110674093	13	7	4	2	19	2	0	2	4	8	4	6	8	2	2	4	2	2	4	0	-0.0337049	0.964783	0.992205	-0.941558	0.472331	NA
LOC110674094|LOC110674094	0	0	0	0	0	0	0	0	0	0	0	0	0	0	0	0	0	0	0	0	NA	NA	NA	NA	NA	NA
LOC110674096|LOC110674096	0	0	0	0	0	0	5	0	0	0	0	0	0	0	0	0	0	0	0	0	NA	NA	NA	-2.56867	0.411749	NA
LOC110674097|LOC110674097	4	4	9	3	0	0	0	0	35	20	0	13	27	0	0	0	0	0	0	0	1.83388	0.108986	0.466243	NA	NA	NA
LOC110674098|LOC110674098	17	27	3	0	0	0	0	0	0	0	15	0	0	0	0	0	7	0	0	0	-2.10809	0.324917	0.703279	2.43403	0.443982	NA
LOC110674099|LOC110674099	29	14	40	12	53	59	50	16	25	39	13	23	26	37	84	115	69	58	44	81	0.400982	0.434418	0.773767	0.94359	0.0119268	0.155257
LOC110674100|LOC110674100	31	15	44	15	51	58	52	17	25	37	13	25	26	40	81	126	71	65	50	86	0.283914	0.576986	0.848858	1.03835	0.00534238	0.0937409
LOC110674101|LOC110674101	0	0	0	0	0	0	0	2	0	0	0	0	0	0	0	0	0	0	0	8	NA	NA	NA	1.42717	0.649759	NA
LOC110674102|LOC110674102	12	4	9	13	5	16	8	10	6	14	0	13	10	9	10	0	3	16	7	12	0.050431	0.952181	0.988973	-0.0637249	0.94395	NA
LOC110674103|LOC110674103	13	23	29	11	16	14	6	4	11	9	16	6	14	2	11	19	16	5	5	13	-0.796384	0.172121	0.56047	0.35028	0.570574	0.891853
LOC110674104|LOC110674104	0	0	0	0	2	11	2	5	0	0	0	5	0	0	0	0	18	0	0	0	2.5357	0.424612	NA	-1.01084	0.606661	NA
LOC110674105|LOC110674105	0	0	0	0	0	0	0	0	0	0	0	0	0	0	0	0	0	0	0	0	NA	NA	NA	NA	NA	NA
LOC110674106|LOC110674106	0	0	3	0	0	3	5	10	0	0	8	0	0	0	7	7	13	0	0	8	0.750235	0.809284	NA	0.243848	0.852085	NA
LOC110674107|LOC110674107	0	0	0	0	0	0	0	0	0	0	0	0	0	0	0	0	0	0	0	0	NA	NA	NA	NA	NA	NA
LOC110674108|LOC110674108	1	1	1	2	8	4	8	14	20	4	4	0	1	6	9	5	11	6	1	5	2.22252	0.070561	NA	-0.419317	0.561745	NA
LOC110674109|LOC110674109	0	0	0	0	6	3	0	0	0	0	0	0	0	0	0	0	7	0	0	0	NA	NA	NA	-1.05386	0.723692	NA
LOC110674110|LOC110674110	11	0	4	3	0	0	0	0	0	0	0	3	0	0	0	0	0	0	0	0	-2.88658	0.180838	NA	NA	NA	NA
LOC110674111|LOC110674111	0	0	0	0	0	0	0	0	0	0	0	0	0	4	0	0	0	0	0	0	2.22529	0.485413	NA	NA	NA	NA
LOC110674112|LOC110674112	18	10	9	14	16	22	0	4	14	11	26	21	19	10	4	0	6	0	12	8	0.574346	0.256816	0.652932	-0.80704	0.546998	NA
LOC110674113|LOC110674113	262	350	320	342	236	282	228	288	441	329	436	203	287	370	338	222	434	236	337	515	0.256423	0.242402	0.638697	0.561503	0.0402286	0.326571
LOC110674114|LOC110674114	18	10	0	9	27	16	10	9	12	25	3	6	0	19	11	10	0	22	18	28	0.380662	0.730132	0.914542	0.274388	0.744786	0.940582
LOC110674115|LOC110674115	163	252	230	228	193	186	137	181	289	210	297	140	183	264	230	146	295	142	203	322	0.229804	0.334266	0.712389	0.491896	0.0605889	0.402721
LOC110674116|LOC110674116	631	886	1030	830	787	668	725	786	866	889	896	83	227	233	810	791	776	420	476	560	-0.644421	0.184968	0.578265	-0.0909088	0.607258	0.903904
LOC110674117|LOC110674117	0	11	0	0	0	0	4	0	0	0	0	0	0	3	7	0	0	0	0	0	-1.82796	0.553256	NA	0.185445	0.952176	NA
LOC110674118|LOC110674118	0	0	0	0	0	0	0	0	0	0	0	0	0	0	0	0	0	0	0	0	NA	NA	NA	NA	NA	NA
LOC110674119|LOC110674119	18055	29860	50399	42198	28759	16358	20838	19450	63976	50875	34832	47868	33172	37383	20366	25261	18138	16482	16512	19028	0.464122	0.140338	0.516504	0.0456868	0.823689	0.960142
LOC110674120|LOC110674120	6291	5834	2908	2636	11344	7126	5216	3872	4485	3487	3674	2067	2003	2112	7015	4229	5306	3200	2721	3262	-0.402381	0.0837691	0.411532	-0.522795	0.041281	0.331812
LOC110674121|LOC110674121	0	0	0	0	0	0	0	0	0	0	0	0	0	0	0	0	0	0	0	0	NA	NA	NA	NA	NA	NA
LOC110674122|LOC110674122	661	1107	3116	2252	301	343	432	410	3347	2406	2248	2637	2436	2899	470	65	1755	430	73	192	0.70105	0.0852493	0.414656	0.353323	0.584607	0.895741
LOC110674123|LOC110674123	0	0	0	0	0	0	3	0	0	0	0	0	0	0	2	0	0	0	0	0	NA	NA	NA	-0.871609	0.783642	NA
LOC110674124|LOC110674124	5	0	3	4	0	0	0	5	0	3	7	15	6	15	0	3	6	5	11	8	1.58431	0.168345	0.55448	2.24344	0.152545	NA
LOC110674125|LOC110674125	9	5	4	2	0	2	0	3	11	5	7	3	4	5	3	9	2	2	8	2	0.383844	0.583654	0.851427	1.95806	0.124506	NA
LOC110674126|LOC110674126	59	96	92	50	37	10	6	15	109	122	66	20	37	19	39	9	43	0	0	0	-0.166814	0.725426	0.912721	-0.246908	0.852502	0.964285
LOC110674127|LOC110674127	194	181	111	130	216	120	104	101	128	163	138	91	212	185	191	177	124	202	242	390	0.228204	0.485344	0.804247	0.964758	0.0125405	0.161448
LOC110674128|LOC110674128	62	106	57	61	82	82	47	61	136	61	93	61	59	76	99	160	112	68	83	113	0.353292	0.188222	0.581391	0.799284	0.00685099	0.109505
LOC110674129|LOC110674129	33	60	21	32	45	36	22	25	58	25	43	22	35	41	40	68	49	41	44	59	0.233439	0.534399	0.828135	0.84531	0.0150036	0.183767
LOC110674130|LOC110674130	0	0	0	0	0	0	0	0	0	0	0	0	0	0	0	0	4	4	0	0	NA	NA	NA	3.01041	0.340625	NA
LOC110674131|LOC110674131	333	223	224	153	619	231	500	396	326	294	355	163	247	296	726	971	576	467	521	713	0.442773	0.0604364	0.352608	0.786669	0.00616733	0.101877
LOC110674132|LOC110674132	242	271	172	244	159	177	114	107	120	250	176	83	195	203	194	156	189	121	92	168	-0.247991	0.453142	0.785162	0.27793	0.174157	0.645854
LOC110674133|LOC110674133	0	3	4	0	0	0	10	0	0	0	0	0	0	0	2	0	12	0	0	4	-2.98427	0.337576	NA	0.162466	0.94516	NA
LOC110674134|LOC110674134	27	8	0	5	12	17	118	18	0	0	73	5	0	0	208	0	885	24	0	11	0.392856	NA	NA	1.98662	0.26438	0.735586
LOC110674135|LOC110674135	10	13	30	14	5	2	2	0	16	22	10	5	12	10	0	0	0	0	0	0	-0.297166	0.588283	0.852856	-3.33751	0.274533	NA
LOC110674136|LOC110674136	0	0	0	0	0	0	0	0	0	0	0	0	0	0	0	0	0	0	0	0	NA	NA	NA	NA	NA	NA
LOC110674137|LOC110674137	0	0	0	0	0	0	0	0	0	0	0	0	0	0	0	0	0	0	0	0	NA	NA	NA	NA	NA	NA
LOC110674138|LOC110674138	0	0	0	0	0	0	0	0	0	0	0	0	0	0	0	0	0	0	0	0	NA	NA	NA	NA	NA	NA
LOC110674139|LOC110674139	2	0	0	0	0	0	0	0	0	0	0	0	0	0	0	0	0	0	0	0	-1.28409	0.689702	NA	NA	NA	NA
LOC110674140|LOC110674140	3	1	0	3	2	0	2	1	0	3	2	2	3	2	0	4	0	0	0	0	0.375666	0.766135	NA	-0.694549	0.796091	NA
LOC110674141|LOC110674141	3	1	0	3	2	2	4	1	0	4	2	2	3	2	0	4	0	0	0	4	0.478449	0.703585	NA	-0.568266	0.746573	NA
LOC110674142|LOC110674142	0	0	0	0	0	0	0	0	0	0	0	0	0	0	0	0	4	0	0	0	NA	NA	NA	1.71752	0.592978	NA
LOC110674143|LOC110674143	0	0	0	0	0	0	0	0	0	0	0	0	0	0	0	0	0	0	0	0	NA	NA	NA	NA	NA	NA
LOC110674144|LOC110674144	3	0	8	0	0	0	0	0	0	3	0	6	0	0	0	0	14	5	5	0	-0.639059	0.786181	NA	4.55435	0.0777006	NA
LOC110674146|LOC110674146	241	366	332	233	352	326	302	296	294	265	275	291	268	285	286	180	420	244	144	293	0.145041	0.462927	0.791553	-0.17208	0.419129	0.830747
LOC110674147|LOC110674147	115	171	95	69	76	31	56	46	390	283	151	267	155	133	104	96	113	83	65	121	1.22607	6.94e-05	0.00453668	1.05835	9.32e-05	0.00569237
LOC110674148|LOC110674148	646	646	271	260	397	232	99	82	774	1954	1479	562	382	316	334	470	311	90	287	325	1.13041	0.00867137	0.114233	0.794019	0.0759882	0.450453
LOC110674150|LOC110674150	791	737	269	223	434	293	68	69	973	1959	1535	442	317	401	344	399	203	112	242	348	1.02459	0.0267009	0.22782	0.579377	0.246462	0.723068
LOC110674151|LOC110674151	541	649	186	136	287	193	26	35	424	581	667	232	190	177	304	109	100	56	72	136	0.182774	0.662211	0.887935	0.109723	0.855173	0.965654
LOC110674152|LOC110674152	169	193	59	40	118	63	25	20	165	467	278	107	74	143	91	147	61	43	74	72	1.01891	0.035107	0.264128	0.773073	0.121608	0.566164
LOC110674153|LOC110674153	863	1224	662	734	533	373	378	321	1132	1460	1269	576	423	635	482	428	723	277	328	386	0.199412	0.437651	0.776324	0.253367	0.135582	0.592297
LOC110674154|LOC110674154	42	55	38	41	38	84	38	58	41	38	43	94	28	73	42	51	48	66	61	68	0.5049	0.247902	0.644698	0.233858	0.569507	0.891658
LOC110674155|LOC110674155	9	8	0	3	5	10	0	0	0	10	5	0	7	0	0	0	5	3	0	0	-0.209834	0.893611	NA	-1.36933	0.552983	NA
LOC110674156|LOC110674156	0	5	0	0	4	0	4	0	8	7	0	0	0	4	0	0	0	7	0	4	1.63157	0.473445	NA	0.33465	0.888867	NA
LOC110674157|LOC110674157	28	19	6	25	39	14	26	38	5	16	8	16	26	7	7	18	10	0	0	21	-0.339105	0.6199	0.866398	-1.58816	0.0891789	0.48939
LOC110674158|LOC110674158	42	83	58	54	70	54	40	53	65	75	64	29	44	23	42	61	108	24	33	16	-0.103949	0.751838	0.923956	-0.11896	0.790069	0.952425
LOC110674159|LOC110674159	114	161	135	119	149	113	128	147	88	125	112	152	152	150	185	92	209	126	96	100	0.217623	0.48354	0.803456	0.118912	0.633998	0.911074
LOC110674160|LOC110674160	13049	15706	12483	10649	13927	9126	14381	12385	12955	12291	11255	5892	6506	7040	13410	10176	14837	6074	7836	9418	-0.337239	0.0265563	0.227071	-0.163131	0.362432	0.799227
LOC110674161|LOC110674161	13	17	49	19	9	0	10	22	11	18	21	22	15	18	23	10	10	8	3	12	-0.308841	0.554508	0.837026	0.122914	0.887079	0.974093
LOC110674162|LOC110674162	322	310	241	230	144	182	226	137	353	283	241	325	178	190	243	86	222	82	113	124	0.0989133	0.63255	0.87398	-0.154885	0.597875	0.901494
LOC110674163|LOC110674163	1921	2265	2085	1604	2501	2949	2279	2420	1814	1648	1989	1986	1656	1885	2553	2257	2724	2312	2008	2539	0.102822	0.550781	0.835377	0.081201	0.621341	0.908129
LOC110674164|LOC110674164	11317	13141	6687	6141	13213	6934	7199	6348	9221	10444	9705	4347	4938	4492	10146	5737	9289	3828	4204	5548	-0.215284	0.350375	0.724512	-0.256359	0.244939	0.720686
LOC110674165|LOC110674165	768	1077	354	387	107	121	30	10	867	686	691	935	854	873	243	133	258	168	144	162	0.625347	0.036863	0.271043	1.66318	0.000833768	0.0264041
LOC110674166|LOC110674166	6356	6718	6120	5032	6033	7711	5269	5369	6006	5629	5810	5915	4710	4360	5267	4502	4789	3836	3622	4160	0.0228928	0.862214	0.966449	-0.324228	0.0496934	0.366025
LOC110674167|LOC110674167	0	0	0	0	0	0	0	0	0	0	0	0	0	0	0	0	0	0	0	0	NA	NA	NA	NA	NA	NA
LOC110674168|LOC110674168	0	0	0	0	0	0	0	0	0	0	0	0	0	0	0	0	0	0	0	0	NA	NA	NA	NA	NA	NA
LOC110674169|LOC110674169	0	0	0	0	0	0	0	0	0	0	0	0	0	0	0	0	0	0	0	0	NA	NA	NA	NA	NA	NA
LOC110674170|LOC110674170	0	0	0	0	0	1	0	0	0	0	0	0	0	0	0	0	0	0	0	0	NA	NA	NA	-0.555828	0.863201	NA
LOC110674171|LOC110674171	0	7	4	8	0	0	0	4	0	4	0	4	4	0	0	10	6	0	0	0	-1.00662	0.517882	NA	1.2365	0.665934	NA
LOC110674172|LOC110674172	0	0	4	4	0	0	2	0	9	0	2	0	0	0	2	0	6	4	0	0	-0.368228	0.877467	NA	2.04237	0.413528	NA
LOC110674173|LOC110674173	144	185	239	175	55	66	31	30	185	216	218	69	59	88	32	40	47	11	9	19	-0.347147	0.306891	0.689894	-0.705323	0.126612	0.575113
LOC110674174|LOC110674174	2474	2611	1448	1174	2525	1351	1701	1233	1926	1837	2557	854	958	864	2434	1910	2651	1295	1427	2031	-0.21495	0.420635	0.766638	0.355837	0.0334959	0.295183
LOC110674175|LOC110674175	98	111	37	31	27	47	49	23	47	51	71	61	33	23	56	25	88	20	0	46	-0.310432	0.444684	0.78142	0.0977298	0.893481	0.976246
LOC110674176|LOC110674176	4	0	0	0	21	20	27	40	3	0	6	4	0	4	61	51	16	34	48	73	1.69377	0.372559	NA	0.967267	0.0561698	0.389506
LOC110674177|LOC110674177	413	428	477	406	335	196	384	287	518	402	466	484	420	432	324	343	384	226	260	391	0.255099	0.173725	0.562793	0.248948	0.255313	0.726745
LOC110674178|LOC110674178	0	0	0	0	0	0	0	0	0	0	0	5	0	0	0	0	4	0	0	0	2.5357	0.424612	NA	1.71752	0.592978	NA
LOC110674179|LOC110674179	4	3	5	2	3	2	9	2	5	8	4	4	0	3	0	1	5	3	0	6	0.311797	0.72446	NA	-0.549334	0.65926	NA
LOC110674180|LOC110674180	0	0	0	0	0	0	0	0	0	0	0	0	0	0	0	0	0	0	0	0	NA	NA	NA	NA	NA	NA
LOC110674181|LOC110674181	138	214	233	163	192	377	143	127	128	160	165	135	180	200	153	167	136	178	221	203	0.00387599	0.989068	0.999076	-0.0131987	0.972363	0.995634
LOC110674182|LOC110674182	0	0	0	0	0	0	0	0	0	0	0	0	0	0	0	6	0	0	0	0	NA	NA	NA	2.61808	0.409195	NA
LOC110674183|LOC110674183	0	0	0	0	0	0	0	0	0	0	3	0	0	0	0	0	0	0	0	0	1.55528	0.629053	NA	NA	NA	NA
LOC110674184|LOC110674184	0	0	0	0	1	0	0	0	0	0	0	0	0	0	0	1	1	1	0	0	NA	NA	NA	0.876728	0.783256	NA
LOC110674185|LOC110674185	0	0	0	0	1	0	0	0	0	0	0	0	0	0	0	0	0	0	0	0	NA	NA	NA	-0.555828	0.863201	NA
LOC110674186|LOC110674186	0	0	0	0	0	0	0	0	0	0	0	0	0	0	0	0	0	0	0	0	NA	NA	NA	NA	NA	NA
LOC110674187|LOC110674187	2	1	0	2	1	0	3	1	0	3	2	2	2	1	0	3	0	0	0	0	0.586699	0.662161	NA	-1.06629	0.698391	NA
LOC110674188|LOC110674188	13	11	23	11	13	12	7	12	9	8	7	9	4	9	5	4	10	12	5	4	-0.758303	0.152039	0.531016	-0.54578	0.397237	NA
LOC110674189|LOC110674189	0	0	0	0	0	0	2	0	3	2	2	2	0	0	0	0	0	0	3	3	3.08276	0.200215	NA	1.32795	0.674168	NA
LOC110674190|LOC110674190	8	15	0	5	13	0	6	0	9	6	14	6	0	0	3	3	0	6	0	0	-0.141117	0.90993	0.978551	-0.839776	0.664261	NA
LOC110674191|LOC110674191	22	16	14	10	30	25	11	15	6	15	13	0	10	0	22	10	30	18	16	17	-0.95241	0.301847	0.68681	0.0531004	0.906211	0.980019
LOC110674192|LOC110674192	528	686	283	204	295	239	243	208	288	276	270	201	131	171	281	171	342	159	109	174	-0.722819	0.00615326	0.0925359	-0.153228	0.452907	0.847517
LOC110674193|LOC110674193	116	82	35	17	89	182	16	23	0	9	29	13	56	26	46	15	54	51	45	82	-1.09246	0.220033	0.61551	-0.451642	0.484858	0.86131
LOC110674194|LOC110674194	0	0	0	0	0	0	0	0	0	0	0	0	0	0	0	0	0	0	0	0	NA	NA	NA	NA	NA	NA
LOC110674195|LOC110674195	0	0	0	0	0	0	4	0	0	0	1	0	0	0	0	0	0	0	0	3	0.6608	0.837696	NA	-0.741466	0.813051	NA
LOC110674196|LOC110674196	6	7	3	0	12	2	11	13	6	17	11	0	8	7	25	13	17	10	9	12	1.26135	0.20568	0.599371	0.698387	0.232647	0.707983
LOC110674197|LOC110674197	10	15	7	2	22	3	19	17	4	17	15	2	13	5	28	14	22	21	9	16	0.380461	0.614828	0.864367	0.408157	0.466657	0.853299
LOC110674198|LOC110674198	6	16	12	18	12	19	3	3	21	3	12	19	11	4	0	6	4	3	8	0	-0.00863435	0.989794	0.999107	-1.08337	0.345424	NA
LOC110674199|LOC110674199	351	400	300	260	599	201	491	533	331	343	286	173	222	165	430	530	455	253	238	461	-0.2117	0.22076	0.615651	-0.0805173	0.793422	0.953458
LOC110674200|LOC110674200	0	0	0	0	0	0	0	0	0	0	0	1	2	0	0	0	0	0	0	0	1.80345	0.57446	NA	NA	NA	NA
LOC110674201|LOC110674201	0	0	0	0	0	3	0	0	0	0	0	0	0	0	0	0	0	0	0	0	NA	NA	NA	-1.86848	0.555787	NA
LOC110674202|LOC110674202	0	4	9	0	0	4	0	0	0	0	0	4	3	0	0	0	0	0	0	3	-1.02338	0.661154	NA	-0.777615	0.803989	NA
LOC110674203|LOC110674203	0	2	0	0	0	2	0	0	0	0	0	3	0	0	0	0	0	0	0	0	0.465378	0.884625	NA	-1.32174	0.68111	NA
LOC110674204|LOC110674204	0	3	3	2	0	2	0	0	4	0	6	4	4	0	0	0	4	0	0	4	0.758908	0.571315	NA	1.33488	0.67224	NA
LOC110674205|LOC110674205	2231	2978	3047	2284	241	128	307	230	3514	3335	2516	1125	727	855	411	150	520	100	142	134	-0.329952	0.348978	0.723396	0.125617	0.75192	0.942848
LOC110674206|LOC110674206	5	1	8	7	12	6	1	6	3	1	7	3	3	3	2	3	2	2	4	5	-0.561641	0.525586	NA	-0.829314	0.357553	NA
LOC110674207|LOC110674207	0	0	0	4	0	6	8	5	0	0	6	5	0	0	12	0	51	5	0	0	0.75933	0.796137	NA	1.0482	0.520544	NA
LOC110674208|LOC110674208	68	76	76	49	46	38	75	34	118	75	92	35	61	47	36	26	156	25	6	64	0.224057	0.429993	0.771918	0.103988	0.864412	0.967766
LOC110674209|LOC110674209	85	93	53	74	31	53	71	28	104	113	66	77	32	70	59	41	46	20	6	26	0.16203	0.59579	0.856919	-0.404199	0.418409	0.829952
LOC110674210|LOC110674210	0	0	0	0	0	0	0	0	0	0	0	0	0	0	0	0	0	0	0	0	NA	NA	NA	NA	NA	NA
LOC110674211|LOC110674211	0	0	0	0	0	0	0	0	0	0	0	0	0	0	0	0	0	0	0	0	NA	NA	NA	NA	NA	NA
LOC110674212|LOC110674212	4	3	5	2	8	12	3	0	9	6	11	6	2	2	3	7	4	5	3	3	0.888384	0.248609	0.644946	-0.220257	0.817464	NA
LOC110674213|LOC110674213	0	0	5	0	4	0	6	0	0	0	0	0	0	0	0	0	3	8	0	0	-2.62051	0.401952	NA	-0.0543654	0.981773	NA
LOC110674214|LOC110674214	69	102	190	107	81	34	82	71	162	213	245	7	20	43	105	194	186	24	14	31	-0.0503728	0.94297	0.986504	0.482303	0.440506	0.841508
LOC110674215|LOC110674215	8	24	30	21	9	66	27	36	33	110	159	26	24	0	0	9	12	40	9	20	1.51758	0.0888967	0.422498	-0.9509	0.296984	0.75613
LOC110674216|LOC110674216	41	83	65	70	48	25	51	60	119	146	132	57	62	86	50	64	74	57	21	51	0.755508	0.00945241	0.120459	0.313646	0.41501	0.827643
LOC110674217|LOC110674217	11	0	0	12	0	0	0	0	15	0	13	9	8	0	4	8	0	0	0	0	0.383642	0.80594	0.946416	3.53824	0.260747	NA
LOC110674218|LOC110674218	0	0	0	0	0	0	0	0	0	0	0	0	0	0	0	0	0	0	0	0	NA	NA	NA	NA	NA	NA
LOC110674219|LOC110674219	0	0	0	0	0	0	0	0	0	0	0	0	0	0	0	0	0	0	0	0	NA	NA	NA	NA	NA	NA
LOC110674220|LOC110674220	26	35	6	8	20	36	20	12	16	7	18	14	8	11	18	34	7	4	27	32	-0.354397	0.534705	0.828319	0.108345	0.870276	0.968754
LOC110674221|LOC110674221	1380	1353	531	524	638	732	406	286	704	900	617	710	677	803	470	406	360	334	255	486	-0.106037	0.711763	0.90601	-0.236694	0.366355	0.803235
LOC110674222|LOC110674222	0	0	0	0	0	0	0	0	0	0	0	0	0	0	0	0	0	0	0	0	NA	NA	NA	NA	NA	NA
LOC110674223|LOC110674223	0	0	0	2	3	4	0	0	0	3	0	0	0	0	0	0	5	0	0	0	-0.0240735	0.993994	NA	-1.20884	0.695423	NA
LOC110674224|LOC110674224	19	3	16	10	13	36	26	23	10	2	0	3	0	10	25	11	18	8	16	34	-1.39689	0.202431	0.597351	-0.278534	0.592739	0.89851
LOC110674225|LOC110674225	1867	2548	2714	1762	1033	494	1440	994	3532	3244	2800	320	537	631	2207	1345	2232	835	591	876	-0.249977	0.626158	0.870442	0.505428	0.129523	0.578675
LOC110674226|LOC110674226	0	0	0	0	0	0	0	0	0	0	0	0	0	0	0	0	0	0	0	0	NA	NA	NA	NA	NA	NA
LOC110674227|LOC110674227	184	229	140	106	189	320	128	124	134	67	152	115	125	133	112	103	116	107	104	88	-0.204328	0.475987	0.798367	-0.665713	0.0358697	0.306035
LOC110674228|LOC110674228	24	23	16	16	6	7	0	0	6	4	17	9	11	19	0	0	0	0	0	0	-0.606685	0.280926	0.673365	-3.89436	0.20728	NA
LOC110674229|LOC110674229	7882	9497	6964	5703	1722	1154	1696	1376	11076	9604	7117	3842	2625	3215	2089	1311	1887	596	673	895	-0.168281	0.567494	0.844769	-0.185218	0.482319	0.86131
LOC110674230|LOC110674230	10	0	0	0	8	0	30	13	0	0	13	4	0	0	37	0	52	29	0	0	0.282485	0.920272	NA	0.619318	0.694467	0.927409
LOC110674231|LOC110674231	0	2	0	0	0	0	2	0	4	0	8	4	0	0	0	0	0	0	0	0	2.56488	0.275192	NA	-1.29432	0.687569	NA
LOC110674232|LOC110674232	0	0	0	9	0	7	0	0	0	1	11	0	0	7	0	1	32	0	0	0	0.342779	0.88601	NA	1.39986	NA	NA
LOC110674233|LOC110674233	120	18	90	20	19	58	32	46	107	88	13	133	92	76	6	21	53	0	29	39	0.692331	0.297555	0.682772	-0.592093	0.469717	0.855419
LOC110674234|LOC110674234	2	0	6	0	0	3	0	10	8	0	0	0	0	2	0	0	0	0	0	2	-0.267147	0.91199	NA	-3.18967	0.249238	NA
LOC110674235|LOC110674235	358	259	181	142	233	394	67	94	260	355	188	469	279	363	162	253	185	234	231	269	0.706522	0.0451997	0.30413	0.419241	0.360528	0.797403
LOC110674236|LOC110674236	254	352	202	224	301	225	226	155	201	205	160	146	184	224	171	195	209	147	119	219	-0.249783	0.265265	0.661371	-0.186655	0.344779	0.789003
LOC110674237|LOC110674237	999	487	3031	3220	9449	13555	15678	15875	280	403	2205	651	1500	719	8139	12014	7577	8383	8129	9703	-0.917848	0.230503	0.627075	-0.435107	0.117412	0.557812
LOC110674238|LOC110674238	201	292	221	188	175	176	193	102	178	225	162	112	165	132	101	125	160	73	85	101	-0.289973	0.138255	0.512438	-0.436094	0.0492319	0.364667
LOC110674239|LOC110674239	12	17	26	7	47	22	31	32	51	44	65	0	5	20	36	58	27	7	23	26	1.03328	0.234283	0.63057	-0.0150603	0.975893	0.996103
LOC110674240|LOC110674240	2	440	312	2	6	409	512	311	10	2	173	354	3	3	4	18	482	24	2	14	-0.678549	0.68519	0.894978	-2.01324	0.145175	0.61101
LOC110674241|LOC110674241	306	293	359	236	312	245	263	209	268	358	195	304	269	282	207	207	337	193	170	225	0.109553	0.662514	0.887935	-0.0533596	0.73851	0.939437
LOC110674242|LOC110674242	11	17	8	0	19	4	18	14	19	11	8	16	15	21	27	26	19	56	35	35	1.06711	0.129214	0.501917	1.53537	0.00764186	0.118469
LOC110674243|LOC110674243	0	0	0	0	0	0	2	0	0	0	0	0	0	0	0	0	0	0	0	0	NA	NA	NA	-1.29432	0.687569	NA
LOC110674244|LOC110674244	0	4	0	4	0	1	0	0	12	0	3	0	9	0	0	0	0	0	0	0	1.12679	0.558137	NA	-0.555828	0.863201	NA
LOC110674245|LOC110674245	0	0	0	0	0	0	0	0	0	0	0	0	0	0	0	0	10	0	0	0	NA	NA	NA	2.93737	0.352802	NA
LOC110674246|LOC110674246	0	0	0	0	0	0	0	0	0	0	0	0	0	0	0	0	0	0	0	0	NA	NA	NA	NA	NA	NA
LOC110674247|LOC110674247	0	0	0	0	0	0	0	0	0	0	0	0	0	0	0	0	0	0	0	0	NA	NA	NA	NA	NA	NA
LOC110674248|LOC110674248	0	0	4	0	0	0	0	0	0	0	0	0	0	0	0	0	12	0	0	0	-2.29813	0.464651	NA	3.19579	0.310942	NA
LOC110674249|LOC110674249	3	7	0	0	9	15	4	3	0	0	7	0	13	0	0	0	0	0	0	0	0.932466	0.686965	NA	-5.20072	0.00184709	NA
LOC110674250|LOC110674250	0	0	0	0	0	0	8	0	0	0	0	0	0	0	0	0	0	0	0	0	NA	NA	NA	-3.24567	0.295686	NA
LOC110674251|LOC110674251	0	0	0	0	0	4	0	0	0	0	0	0	0	0	0	0	0	0	0	0	NA	NA	NA	-2.28355	0.467679	NA
LOC110674252|LOC110674252	0	0	0	0	0	0	0	0	0	0	0	0	0	0	0	0	0	0	0	0	NA	NA	NA	NA	NA	NA
LOC110674253|LOC110674253	0	4	0	0	0	0	0	0	0	0	0	0	4	0	0	0	0	0	0	0	0.138901	0.964478	NA	NA	NA	NA
LOC110674254|LOC110674254	1	0	2	0	0	0	0	2	0	0	0	0	0	0	0	0	2	0	0	2	-1.85729	0.558172	NA	0.289047	0.927827	NA
LOC110674255|LOC110674255	0	0	0	0	0	0	0	0	0	0	0	0	0	0	0	0	0	0	0	0	NA	NA	NA	NA	NA	NA
LOC110674256|LOC110674256	0	0	0	0	0	0	0	0	0	0	0	0	0	0	0	0	0	0	0	0	NA	NA	NA	NA	NA	NA
LOC110674257|LOC110674257	0	0	0	0	0	0	0	0	0	0	0	0	0	0	0	0	0	0	0	0	NA	NA	NA	NA	NA	NA
LOC110674258|LOC110674258	0	13	4	0	6	2	14	0	0	0	3	0	9	3	7	4	6	6	0	0	-0.208683	0.915046	NA	-0.3596	0.789334	NA
LOC110674259|LOC110674259	0	0	0	0	0	0	0	0	0	0	0	4	1	0	0	0	0	0	0	0	2.56067	0.419919	NA	NA	NA	NA
LOC110674260|LOC110674260	0	0	0	0	0	4	0	0	0	0	0	0	2	0	0	0	0	0	0	0	1.14169	0.723404	NA	-2.28355	0.467679	NA
LOC110674261|LOC110674261	8	4	9	0	0	29	37	46	9	3	0	0	0	0	13	46	26	13	21	7	-1.39814	0.442563	NA	-0.326155	0.707787	0.931137
LOC110674262|LOC110674262	0	4	0	0	0	0	0	0	1	1	2	0	3	0	0	0	2	0	0	0	0.645181	0.763661	NA	1.12729	0.726752	NA
LOC110674263|LOC110674263	31984	38595	30232	23843	25391	15165	10456	9306	45100	43761	29274	24644	29006	26517	11713	10784	9573	7221	8681	10887	0.261108	0.0813936	0.407173	-0.410128	0.0934536	0.502779
LOC110674264|LOC110674264	265	411	367	254	14	20	25	9	580	503	390	112	141	134	36	10	36	6	12	0	0.0054695	0.988711	0.999076	0.00989528	0.990342	0.998722
LOC110674265|LOC110674265	10	8	12	6	7	18	11	7	5	3	3	4	6	6	8	9	5	7	8	8	-0.784214	0.22285	0.618177	-0.329132	0.588436	NA
LOC110674266|LOC110674266	147	210	204	242	4	12	3	7	423	306	233	201	126	169	7	0	30	6	0	5	0.362243	0.200197	0.595305	0.204679	0.858999	NA
LOC110674271|LOC110674271	0	0	0	0	0	0	0	0	0	0	0	0	0	0	0	0	0	0	0	0	NA	NA	NA	NA	NA	NA
LOC110674272|LOC110674272	0	0	0	0	0	0	0	0	0	0	0	0	0	0	0	0	0	0	0	0	NA	NA	NA	NA	NA	NA
LOC110674273|LOC110674273	0	0	0	0	0	0	0	0	0	0	0	0	0	0	0	0	0	0	0	0	NA	NA	NA	NA	NA	NA
LOC110674274|LOC110674274	0	0	0	0	0	0	0	0	1	5	5	16	7	20	2	0	0	0	5	12	5.92591	6.73e-05	0.00449254	4.34268	0.106464	NA
LOC110674275|LOC110674275	17	20	4	3	15	6	0	2	5	4	7	10	5	0	15	0	4	0	3	3	-0.806298	0.351647	0.725201	-0.34743	0.805481	NA
LOC110674276|LOC110674276	5	0	0	8	10	12	0	8	0	0	0	0	4	0	0	8	0	0	0	0	-1.98648	0.477395	NA	-2.32149	0.269161	NA
LOC110674277|LOC110674277	0	0	0	0	0	0	0	0	0	0	0	0	0	0	0	0	0	0	0	0	NA	NA	NA	NA	NA	NA
LOC110674278|LOC110674278	0	0	0	0	0	0	0	0	0	0	0	0	0	3	0	0	0	0	0	0	1.80345	0.57446	NA	NA	NA	NA
LOC110674279|LOC110674279	0	0	0	0	0	0	0	0	0	0	0	0	0	0	0	0	0	0	0	0	NA	NA	NA	NA	NA	NA
LOC110674280|LOC110674280	0	0	0	0	0	0	0	0	0	0	0	0	0	0	0	0	0	0	0	0	NA	NA	NA	NA	NA	NA
LOC110674281|LOC110674281	0	0	0	0	0	0	0	0	0	0	0	0	0	0	0	0	0	0	0	0	NA	NA	NA	NA	NA	NA
LOC110674282|LOC110674282	0	0	0	0	0	0	0	0	0	0	0	0	0	0	0	0	0	0	0	0	NA	NA	NA	NA	NA	NA
LOC110674283|LOC110674283	127	142	124	112	114	71	155	98	173	170	214	90	97	115	219	117	387	118	85	175	0.318409	0.10955	0.466903	0.804814	0.0151713	0.184931
LOC110674284|LOC110674284	0	0	0	0	0	0	0	0	0	0	0	0	0	0	0	0	0	0	0	0	NA	NA	NA	NA	NA	NA
LOC110674285|LOC110674285	3	0	0	0	0	0	0	0	5	8	13	0	0	0	0	0	0	0	0	0	2.52153	0.259038	NA	NA	NA	NA
LOC110674286|LOC110674286	0	0	0	4	0	0	0	0	0	0	3	0	4	0	0	0	8	4	0	0	0.232451	0.939082	NA	3.47361	0.269761	NA
LOC110674289|LOC110674289	45	50	45	36	7	23	11	20	65	59	74	17	52	73	11	12	20	16	7	13	0.537734	0.145916	0.522976	-0.111615	0.840758	0.961562
LOC110674290|LOC110674290	0	1	1	1	1	1	1	1	1	1	1	1	1	1	1	1	1	0	1	1	0.589943	0.689925	NA	-0.132075	0.93092	NA
LOC110674291|LOC110674291	4	4	8	9	6	4	10	9	10	3	3	0	13	12	10	7	5	4	6	3	0.314016	0.741448	0.919358	-0.177349	0.797314	NA
LOC110674292|LOC110674292	0	0	0	0	4	0	0	0	0	0	0	0	0	0	0	0	0	0	0	0	NA	NA	NA	-2.09558	0.506657	NA
LOC110674294|LOC110674294	4	0	0	0	0	0	15	11	0	0	2	0	4	0	5	0	0	0	3	5	0.368239	0.905052	NA	-1.49842	0.424701	NA
LOC110674295|LOC110674295	9	0	14	0	0	0	0	0	0	0	187	0	0	0	0	0	0	0	0	0	2.36965	NA	NA	NA	NA	NA
LOC110674296|LOC110674296	0	0	0	4	0	0	0	0	0	0	0	0	4	0	0	0	0	0	0	0	-0.383571	0.901158	NA	NA	NA	NA
LOC110674297|LOC110674297	0	0	0	0	0	0	0	0	0	0	0	0	0	0	0	0	0	0	0	0	NA	NA	NA	NA	NA	NA
LOC110674298|LOC110674298	0	0	0	0	0	0	0	0	0	0	0	0	0	0	0	0	0	0	0	0	NA	NA	NA	NA	NA	NA
LOC110674299|LOC110674299	2	8	6	0	0	0	0	0	0	0	3	0	2	4	0	0	0	0	0	3	-1.04209	0.51312	NA	1.67145	0.603153	NA
LOC110674301|LOC110674301	6	5	0	3	6	13	0	0	0	0	4	0	0	0	31	0	22	8	15	19	-2.34303	0.287632	NA	1.88329	0.122312	0.567514
LOC110674302|LOC110674302	4	2	1	1	6	0	2	1	7	4	1	3	8	9	2	6	8	7	6	16	1.68735	0.0832814	NA	1.99794	0.0450632	NA
LOC110674303|LOC110674303	1	5	3	5	2	2	3	0	7	4	6	6	10	8	4	5	3	14	7	19	1.18054	0.11655	0.479601	2.60387	0.0104085	NA
LOC110674305|LOC110674305	2	0	2	0	0	4	1	0	0	0	0	0	1	0	0	0	3	0	0	0	-1.77846	0.571758	NA	-1.31856	0.67293	NA
LOC110674306|LOC110674306	0	0	0	0	0	0	0	0	0	0	0	0	0	0	0	0	0	0	0	0	NA	NA	NA	NA	NA	NA
LOC110674308|LOC110674308	0	0	0	0	0	0	0	0	0	0	0	0	0	0	0	0	0	0	0	0	NA	NA	NA	NA	NA	NA
LOC110674309|LOC110674309	3	0	2	4	4	2	0	0	0	0	0	0	0	0	0	0	0	0	0	0	-3.55675	0.207564	NA	-2.74169	0.379795	NA
LOC110674310|LOC110674310	0	0	0	0	0	0	0	0	0	0	0	0	0	0	0	0	0	0	0	0	NA	NA	NA	NA	NA	NA
LOC110674311|LOC110674311	0	0	0	0	0	0	0	0	0	0	0	0	0	0	0	0	0	0	0	0	NA	NA	NA	NA	NA	NA
LOC110674312|LOC110674312	0	0	0	0	0	0	0	0	4	8	0	6	0	0	0	0	0	0	0	0	4.13935	0.118857	NA	NA	NA	NA
LOC110674313|LOC110674313	206	182	158	132	237	171	193	145	103	117	154	187	129	169	174	155	319	135	127	196	-0.00919658	0.97488	0.994885	0.114067	0.564228	0.889851
LOC110674314|LOC110674314	5	4	0	0	4	0	8	0	4	0	0	4	14	0	0	0	0	1	8	0	1.21036	0.533578	NA	-0.39978	0.869462	NA
LOC110674315|LOC110674315	3	0	2	0	1	0	1	0	0	1	2	1	3	2	1	1	1	1	1	2	0.538934	0.726956	NA	1.418	0.405858	NA
LOC110674316|LOC110674316	2	0	1	0	1	1	1	2	1	1	1	2	4	3	1	1	1	2	3	3	1.71397	0.23777	NA	0.76347	0.538567	NA
LOC110674317|LOC110674317	1	0	1	0	1	1	1	2	1	1	0	1	3	3	0	1	1	1	2	2	1.85623	0.281659	NA	0.0974799	0.944643	NA
LOC110674318|LOC110674318	2	0	1	0	5	1	3	1	3	2	1	3	4	5	0	4	1	3	4	4	2.26155	0.0865797	NA	0.427906	0.715059	NA
LOC110674319|LOC110674319	4	12	0	0	0	0	0	0	0	0	0	0	0	2	0	0	8	0	0	0	-3.08884	0.25296	NA	2.62208	0.408457	NA
LOC110674320|LOC110674320	26	4	25	0	31	73	152	63	6	0	74	0	0	0	176	0	714	33	23	46	-0.0851402	0.96558	0.992495	0.875876	0.485976	0.861318
LOC110674321|LOC110674321	0	0	0	0	0	0	0	0	0	0	0	0	0	0	0	0	0	0	0	0	NA	NA	NA	NA	NA	NA
LOC110674322|LOC110674322	53	44	40	48	19	16	17	13	60	30	23	33	21	51	29	21	20	0	17	28	-0.187414	0.626201	0.870442	0.355581	0.601944	0.902408
LOC110674323|LOC110674323	0	0	0	0	0	0	0	0	0	0	0	0	0	0	0	0	0	0	0	0	NA	NA	NA	NA	NA	NA
LOC110674324|LOC110674324	0	0	0	4	4	0	0	4	0	0	3	0	0	0	13	0	20	0	0	3	-1.15661	0.71123	NA	1.41111	0.459247	NA
LOC110674325|LOC110674325	18	21	0	0	12	30	0	6	3	4	19	0	0	0	5	15	9	26	7	0	-1.05185	0.576279	0.848289	0.0768365	0.947205	0.989251
LOC110674326|LOC110674326	34	41	5	19	15	37	0	0	12	10	15	0	0	10	7	7	10	0	10	8	-1.54289	0.101612	0.450971	-0.705615	0.593816	NA
LOC110674327|LOC110674327	0	0	0	0	0	0	0	0	4	0	0	0	0	0	0	0	0	0	0	0	1.80472	0.574186	NA	NA	NA	NA
LOC110674328|LOC110674328	3	6	10	0	0	0	0	9	10	10	0	0	0	0	0	5	5	0	0	0	-0.488142	0.794278	NA	-0.670912	0.815554	NA
LOC110674329|LOC110674329	0	0	0	0	0	0	0	0	0	0	0	0	0	0	0	0	0	0	0	0	NA	NA	NA	NA	NA	NA
LOC110674331|LOC110674331	3	0	0	0	2	1	3	0	2	1	3	0	1	2	1	0	1	0	0	0	1.1545	0.521698	NA	-1.83014	0.424795	NA
LOC110674334|LOC110674334	0	0	0	0	0	0	0	0	0	0	0	0	0	0	0	0	0	0	0	0	NA	NA	NA	NA	NA	NA
LOC110674336|LOC110674336	0	0	0	0	0	0	0	0	0	0	0	0	0	0	0	0	0	0	0	0	NA	NA	NA	NA	NA	NA
LOC110674337|LOC110674337	0	0	0	0	0	0	0	0	1	0	0	0	2	0	0	0	0	0	0	0	1.65336	0.607226	NA	NA	NA	NA
LOC110674339|LOC110674339	0	0	0	0	0	0	0	0	4	0	0	0	5	1	0	0	1	0	0	0	3.44623	0.243828	NA	0.646401	0.841186	NA
LOC110674340|LOC110674340	7	10	6	7	0	2	0	0	9	21	2	0	6	0	2	0	0	0	2	0	-0.158123	0.884794	0.97386	0.620578	0.845552	NA
LOC110674341|LOC110674341	0	0	0	10	6	3	5	12	6	0	0	0	0	0	10	0	12	0	0	0	-1.69603	0.57746	NA	-1.03251	0.503109	NA
LOC110674342|LOC110674342	0	0	0	0	0	0	0	0	0	6	0	0	0	0	0	0	0	0	0	0	2.45463	0.440058	NA	NA	NA	NA
LOC110674343|LOC110674343	353	335	205	93	68	66	26	29	352	300	561	247	115	194	41	28	40	43	20	20	0.425541	0.239512	0.634953	-0.374591	0.372924	0.806024
LOC110674344|LOC110674344	0	0	0	0	0	0	0	0	0	0	0	0	0	0	0	0	0	0	0	0	NA	NA	NA	NA	NA	NA
LOC110674346|LOC110674346	14	0	0	16	4	0	28	12	0	0	12	5	0	4	0	0	61	4	4	31	-1.09294	0.562491	0.842278	0.520232	0.720696	0.936059
LOC110674347|LOC110674347	53	115	69	53	46	80	52	67	65	81	50	34	0	0	46	38	29	19	24	73	-0.859707	0.384338	0.744329	-0.565251	0.180702	0.654282
LOC110674348|LOC110674348	6	4	0	8	7	8	0	0	0	0	2	9	2	7	0	0	0	0	0	0	-0.158346	0.910705	NA	-4.09943	0.183828	NA
LOC110674349|LOC110674349	65	79	64	64	53	74	54	42	59	79	52	108	83	118	35	75	45	41	94	60	0.540386	0.148248	0.526867	0.311791	0.473521	0.85772
LOC110674350|LOC110674350	56	49	38	53	69	139	12	44	62	63	65	59	72	75	70	91	87	88	51	60	0.623563	0.0345431	0.261814	0.354604	0.498506	0.866766
LOC110674351|LOC110674351	0	9	5	4	2	4	0	0	0	0	11	0	0	8	0	0	7	0	0	0	-0.315313	0.867632	NA	-0.537815	0.860989	NA
LOC110674352|LOC110674352	0	0	0	0	0	0	0	0	0	0	0	0	0	0	0	0	0	0	0	0	NA	NA	NA	NA	NA	NA
LOC110674353|LOC110674353	0	3	0	0	0	0	0	0	0	0	0	0	5	0	0	0	10	0	0	0	0.874817	0.780372	NA	2.93737	0.352802	NA
LOC110674354|LOC110674354	0	0	0	0	0	0	0	0	0	0	0	0	0	4	0	0	0	0	0	0	2.22529	0.485413	NA	NA	NA	NA
LOC110674355|LOC110674355	0	9	4	0	0	0	0	3	0	0	0	0	3	0	4	7	0	0	0	6	-2.17897	0.44397	NA	1.83911	0.434149	NA
LOC110674356|LOC110674356	0	0	0	0	0	0	0	0	0	0	0	0	0	0	0	0	0	0	0	0	NA	NA	NA	NA	NA	NA
LOC110674357|LOC110674357	0	0	0	0	0	0	0	0	0	0	3	0	0	0	0	0	0	0	0	0	1.55528	0.629053	NA	NA	NA	NA
LOC110674358|LOC110674358	0	0	0	0	0	0	0	0	0	0	0	0	0	0	0	0	0	0	0	0	NA	NA	NA	NA	NA	NA
LOC110674359|LOC110674359	0	8	2	3	6	6	6	0	4	5	7	3	0	0	0	3	0	7	10	9	0.0768593	0.953359	NA	0.531217	0.696401	NA
LOC110674360|LOC110674360	61	83	48	36	15	35	14	13	51	40	61	70	40	60	24	15	7	27	15	34	0.1534	0.624237	0.86935	0.293522	0.620147	0.907893
LOC110674361|LOC110674361	19	7	15	13	11	2	0	2	7	2	173	137	9	47	2	2	0	8	0	0	2.35893	0.0146348	0.161122	-0.47735	0.785775	NA
LOC110674362|LOC110674362	0	0	0	0	2	0	0	0	0	1	0	0	0	0	0	0	0	0	2	0	0.6608	0.837696	NA	-0.239825	0.940675	NA
LOC110674363|LOC110674363	0	0	0	0	0	0	0	0	0	0	0	0	0	0	0	0	0	0	0	0	NA	NA	NA	NA	NA	NA
LOC110674364|LOC110674364	0	0	0	0	0	0	0	0	0	0	0	0	0	0	0	0	0	0	0	0	NA	NA	NA	NA	NA	NA
LOC110674365|LOC110674365	0	0	0	0	0	0	0	0	0	0	0	0	0	0	0	0	5	0	0	0	NA	NA	NA	1.96649	0.539255	NA
LOC110674366|LOC110674366	4	0	0	2	0	3	0	0	0	0	0	0	0	0	0	0	4	0	0	0	-2.91723	0.348917	NA	-0.316468	0.920194	NA
LOC110674367|LOC110674367	0	0	2	0	0	0	0	2	0	0	0	0	0	0	0	0	2	0	0	0	-1.34067	0.676417	NA	-0.446222	0.889434	NA
LOC110674368|LOC110674368	0	0	0	0	0	0	0	0	0	0	0	0	0	0	0	0	0	0	0	0	NA	NA	NA	NA	NA	NA
LOC110674369|LOC110674369	0	0	0	0	0	0	0	0	0	0	0	0	0	0	0	0	0	0	0	0	NA	NA	NA	NA	NA	NA
LOC110674370|LOC110674370	58	55	37	44	51	63	26	63	33	28	13	49	27	21	39	57	37	35	21	42	-0.54407	0.202949	0.597542	-0.265391	0.503162	0.868484
LOC110674371|LOC110674371	0	4	6	0	0	8	0	0	8	0	0	0	0	0	0	0	17	0	0	0	-0.924331	0.749392	NA	0.242192	0.936007	NA
LOC110674372|LOC110674372	0	0	7	0	4	9	0	2	0	0	3	0	5	0	6	0	32	14	0	0	-0.121329	0.967217	NA	1.21902	0.45945	NA
LOC110674373|LOC110674373	0	0	0	0	18	0	20	13	0	0	0	0	0	0	0	0	0	0	0	11	NA	NA	NA	-2.63687	0.190157	NA
LOC110674374|LOC110674374	0	0	0	0	0	0	0	0	0	0	0	0	0	0	0	0	0	0	0	0	NA	NA	NA	NA	NA	NA
LOC110674375|LOC110674375	0	0	0	0	0	0	0	0	0	0	0	0	0	0	0	0	9	0	0	0	NA	NA	NA	2.78836	0.378486	NA
LOC110674376|LOC110674376	17	16	14	7	25	7	25	16	11	6	6	8	8	7	9	0	0	0	11	13	-0.603474	0.234297	0.63057	-1.48037	0.222302	0.698811
LOC110674377|LOC110674377	0	0	4	0	5	0	0	0	4	0	4	0	0	0	14	6	5	0	0	5	0.308567	0.919641	NA	2.15055	0.24185	NA
LOC110674378|LOC110674378	73	225	181	169	22	4	4	0	104	156	95	14	25	13	18	7	19	0	4	0	-1.23224	0.0411658	0.28665	0.196128	0.884817	NA
LOC110674379|LOC110674379	14	16	10	4	16	32	6	10	28	23	21	12	4	14	18	12	4	22	10	33	0.784594	0.143493	0.520669	0.268897	0.703318	0.929747
LOC110674380|LOC110674380	9	4	5	6	8	3	0	2	5	7	2	11	3	2	0	4	7	4	4	0	-0.0873011	0.911268	0.979023	0.217601	0.875622	NA
LOC110674381|LOC110674381	0	26	0	0	18	21	14	0	2	8	6	2	4	6	6	9	3	0	6	0	-0.0401938	0.977695	0.996122	-1.4892	0.233638	NA
LOC110674382|LOC110674382	0	0	0	0	0	0	0	0	0	0	0	0	0	0	0	0	0	0	0	0	NA	NA	NA	NA	NA	NA
LOC110674383|LOC110674383	0	0	0	0	0	0	0	5	0	0	0	0	0	0	0	0	0	0	0	3	NA	NA	NA	-1.30627	0.674233	NA
LOC110674385|LOC110674385	34	29	17	11	20	36	10	19	24	22	19	14	9	24	9	18	15	20	10	20	-0.0860649	0.839758	0.958929	-0.286336	0.59471	0.900299
LOC110674386|LOC110674386	0	0	2	6	11	3	3	0	0	0	3	3	0	0	2	3	4	0	5	2	-1.04605	0.664133	NA	-0.391987	0.743566	NA
LOC110674387|LOC110674387	13	23	30	31	13	25	27	5	3	17	14	9	24	8	32	20	37	19	10	27	-0.760637	0.229148	0.625973	0.585691	0.247819	0.723068
LOC110674388|LOC110674388	0	0	0	0	2	3	0	0	0	0	0	0	0	0	0	0	0	0	0	0	NA	NA	NA	-2.53144	0.418824	NA
LOC110674389|LOC110674389	0	5	3	0	0	0	0	0	4	1	1	3	0	4	2	0	0	4	0	0	0.416897	0.774231	NA	2.74624	0.385947	NA
LOC110674390|LOC110674390	562	774	1053	971	751	1236	485	510	605	668	629	863	783	1069	448	506	489	676	571	618	0.0759965	0.82032	0.951248	-0.204662	0.541435	0.883287
LOC110674391|LOC110674391	0	0	0	0	0	0	0	0	0	0	0	0	0	0	0	0	0	0	0	0	NA	NA	NA	NA	NA	NA
LOC110674392|LOC110674392	0	0	0	0	0	0	0	0	0	2	0	0	0	0	0	0	0	0	0	0	1.14169	0.723404	NA	NA	NA	NA
LOC110674393|LOC110674393	5	0	0	4	0	5	8	0	0	0	3	3	5	0	5	0	8	3	5	0	-0.0822956	0.966593	NA	0.2438	0.87952	NA
LOC110674394|LOC110674394	28	20	22	21	45	54	36	34	9	19	11	19	12	0	17	14	21	26	16	27	-0.79638	0.238746	0.634483	-0.878994	0.0238579	0.242343
LOC110674395|LOC110674395	3	0	0	0	2	0	0	0	0	0	0	0	0	0	0	0	0	0	0	0	-1.80621	0.569527	NA	-1.20161	0.709237	NA
LOC110674396|LOC110674396	1	0	0	0	1	1	5	0	1	0	0	2	5	3	1	1	1	0	2	9	2.97225	0.15309	NA	0.622359	0.681074	NA
LOC110674397|LOC110674397	0	0	0	0	0	0	1	3	2	0	3	0	0	0	7	0	0	0	0	0	2.12443	0.506106	NA	0.00299379	0.999225	NA
LOC110674398|LOC110674398	0	0	0	0	0	0	0	0	0	0	0	0	0	0	0	0	1	0	0	0	NA	NA	NA	0.646401	0.841186	NA
LOC110674399|LOC110674399	0	0	0	0	0	0	0	0	0	0	0	0	0	0	0	0	0	0	0	0	NA	NA	NA	NA	NA	NA
LOC110674400|LOC110674400	0	10	30	8	6	5	14	5	21	6	9	9	8	10	0	8	14	6	4	0	-0.0609418	0.942712	0.986504	-0.357337	0.740067	NA
LOC110674401|LOC110674401	84	92	78	66	116	176	94	132	45	93	151	122	78	109	58	96	134	82	96	88	0.531338	0.130964	0.503983	-0.329843	0.300133	0.759081
LOC110674402|LOC110674402	4	20	0	0	22	62	16	5	0	3	2	13	15	0	20	21	0	17	11	12	0.475603	0.779882	0.93578	-0.698128	0.425676	0.833518
LOC110674403|LOC110674403	9	0	0	7	0	6	0	4	0	0	0	0	0	4	0	7	0	8	4	8	-2.33052	0.392142	NA	1.07397	0.506346	NA
LOC110674404|LOC110674404	0	14	4	3	0	0	0	0	4	0	7	2	13	9	0	0	4	0	0	0	0.552023	0.639797	0.877037	1.71752	0.592978	NA
LOC110674405|LOC110674405	0	0	0	0	0	0	0	0	0	0	0	0	0	0	0	0	0	0	0	0	NA	NA	NA	NA	NA	NA
LOC110674406|LOC110674406	0	0	0	0	0	0	0	0	0	0	0	0	0	0	0	0	0	0	0	0	NA	NA	NA	NA	NA	NA
LOC110674407|LOC110674407	0	2	0	0	0	4	0	4	0	0	0	0	0	0	0	0	0	0	0	3	-1.15817	0.719185	NA	-1.8874	0.533633	NA
LOC110674408|LOC110674408	0	0	0	0	0	0	0	0	0	0	0	0	0	0	0	0	3	0	0	0	NA	NA	NA	1.44515	0.653736	NA
LOC110674409|LOC110674409	11	11	0	0	3	7	0	0	0	0	0	0	0	0	7	0	3	0	0	0	-4.56468	0.138041	NA	-0.645868	0.786698	NA
LOC110674410|LOC110674410	40	21	37	22	15	22	15	24	14	12	10	19	30	14	0	0	0	24	16	19	-0.61454	0.236928	0.63342	-0.592035	0.648726	0.916093
LOC110674411|LOC110674411	9	6	5	4	0	0	0	7	0	0	0	0	4	0	3	0	0	0	0	0	-2.76044	0.093576	NA	-1.9295	0.533072	NA
LOC110674412|LOC110674412	2	2	0	0	0	0	0	0	0	0	0	3	0	0	0	0	0	4	0	0	-0.494205	0.874911	NA	2.30794	0.468737	NA
LOC110674413|LOC110674413	12	33	14	9	3	4	7	7	0	8	11	3	0	8	7	7	7	0	0	0	-1.5474	0.0976172	0.44295	-0.641599	0.613842	NA
LOC110674414|LOC110674414	0	0	0	0	0	0	0	0	0	0	0	0	0	0	2	0	0	0	0	4	NA	NA	NA	2.52026	0.427481	NA
LOC110674415|LOC110674415	12	4	4	0	0	9	0	12	2	0	0	0	0	0	3	3	2	3	0	0	-3.55276	0.0820567	NA	-1.51258	0.356074	NA
LOC110674416|LOC110674416	4	11	0	3	0	8	0	0	0	4	0	0	0	5	11	0	1	0	0	0	-1.25381	0.502132	NA	-0.0953366	0.974391	NA
LOC110674417|LOC110674417	0	5	0	4	4	10	0	0	3	3	3	0	3	2	3	0	5	0	2	0	0.206997	0.878058	NA	-1.02053	0.60225	NA
LOC110674418|LOC110674418	0	0	0	0	0	0	0	0	1	0	2	0	2	0	2	0	0	0	0	0	2.35811	0.458853	NA	1.12729	0.726752	NA
LOC110674419|LOC110674419	0	0	0	0	0	6	0	0	0	0	0	0	0	2	0	4	1	0	2	2	1.14169	0.723404	NA	0.205668	0.923406	NA
LOC110674420|LOC110674420	14	15	0	8	230	175	37	44	9	0	0	0	0	0	55	50	39	25	65	118	-2.65006	0.191701	NA	-0.797552	0.15792	0.623601
LOC110674421|LOC110674421	0	4	0	0	0	0	11	0	0	0	0	0	0	0	0	0	0	4	0	0	-2.00951	0.524942	NA	-1.56217	0.608485	NA
LOC110674422|LOC110674422	0	0	0	0	0	0	0	0	0	0	0	0	0	0	0	0	0	0	0	0	NA	NA	NA	NA	NA	NA
LOC110674423|LOC110674423	8	0	0	0	0	0	2	0	4	5	0	0	6	0	0	7	0	0	4	0	0.558407	0.810497	NA	2.17372	0.46821	NA
LOC110674424|LOC110674424	87	99	14	7	21	16	0	0	8	11	0	15	0	10	0	0	7	7	0	0	-2.48157	0.0153492	0.165844	-1.72915	0.421888	NA
LOC110674425|LOC110674425	14	4	0	0	3	0	0	0	2	0	0	0	0	0	0	11	0	0	0	0	-3.37679	0.204808	NA	1.64032	0.597483	NA
LOC110674426|LOC110674426	0	0	0	0	0	0	0	16	3	14	13	8	3	8	0	6	5	0	0	4	5.62161	2.42e-05	0.00241633	-0.858842	0.70928	NA
LOC110674427|LOC110674427	15	13	0	0	0	9	0	2	0	0	3	0	2	0	2	0	0	0	0	0	-2.73974	0.201415	NA	-2.82234	0.334396	NA
LOC110674428|LOC110674428	0	0	0	0	0	0	0	0	0	0	12	0	0	5	3	4	0	4	0	0	4.03317	0.198654	NA	3.54627	0.224479	NA
LOC110674429|LOC110674429	89	116	121	86	176	224	180	184	64	52	87	50	31	54	93	157	168	87	76	113	-0.717992	0.00397858	0.0718798	-0.597859	0.0149066	0.182991
LOC110674430|LOC110674430	0	0	0	0	0	0	0	0	0	0	0	0	0	0	0	0	0	0	0	0	NA	NA	NA	NA	NA	NA
LOC110674431|LOC110674431	0	0	0	0	0	0	0	0	0	0	0	0	0	0	0	0	0	0	0	0	NA	NA	NA	NA	NA	NA
LOC110674432|LOC110674432	0	0	0	0	0	0	0	4	0	0	0	4	0	0	3	0	18	0	4	0	2.20964	0.488594	NA	1.78859	0.441501	NA
LOC110674433|LOC110674433	0	0	4	6	0	4	6	12	0	0	0	0	8	0	0	0	0	6	0	6	-0.608602	0.832221	NA	-1.26975	0.500683	NA
LOC110674434|LOC110674434	0	0	0	0	3	0	0	0	0	0	0	0	0	0	0	0	0	0	0	0	NA	NA	NA	-1.68622	0.596668	NA
LOC110674435|LOC110674435	50	28	49	57	37	30	26	47	36	27	35	54	31	34	38	3	29	16	21	22	-0.188367	0.640967	0.877448	-0.603224	0.267117	0.737211
LOC110674436|LOC110674436	0	0	0	0	0	0	0	0	0	0	0	2	1	5	0	0	0	0	1	0	3.24594	0.288387	NA	0.646401	0.841186	NA
LOC110674437|LOC110674437	18	34	19	15	15	13	16	27	15	22	19	10	0	9	14	12	11	0	7	13	-0.653419	0.300172	0.685702	-0.84721	0.216384	0.69285
LOC110674438|LOC110674438	25	14	14	12	19	8	13	9	11	8	11	8	7	3	16	17	7	4	9	6	-0.870046	0.0862698	0.417051	-0.138654	0.818702	0.959637
LOC110674439|LOC110674439	0	1	0	0	1	0	0	0	2	2	0	0	0	0	0	1	6	0	0	0	1.12226	0.726652	NA	1.77693	0.575949	NA
LOC110674440|LOC110674440	4	19	19	22	23	16	28	31	0	18	22	18	12	39	15	4	25	14	22	32	0.398706	0.64715	0.880575	-0.244599	0.664285	0.919692
LOC110674441|LOC110674441	3	11	0	0	3	4	0	0	7	5	5	15	11	8	4	0	0	4	3	0	1.71855	0.0922235	0.431362	0.439671	0.827377	NA
LOC110674442|LOC110674442	0	0	0	0	0	0	0	0	0	0	0	0	0	0	0	0	0	0	0	0	NA	NA	NA	NA	NA	NA
LOC110674443|LOC110674443	0	0	0	0	0	0	0	0	0	0	0	0	0	0	0	0	0	0	0	0	NA	NA	NA	NA	NA	NA
LOC110674444|LOC110674444	300	402	517	522	350	346	304	210	358	301	345	537	397	636	213	220	145	352	229	310	0.184375	0.6098	0.862517	-0.0463191	0.893872	0.976246
LOC110674445|LOC110674445	0	0	0	0	3	0	0	0	0	0	0	0	0	0	6	0	0	0	0	0	NA	NA	NA	0.527679	0.866628	NA
LOC110674446|LOC110674446	0	4	0	0	0	0	0	0	0	0	7	0	0	0	0	0	0	0	0	0	0.432913	0.889158	NA	NA	NA	NA
LOC110674447|LOC110674447	0	0	4	0	0	0	0	0	9	4	12	5	0	8	0	0	0	0	0	0	2.74208	0.0573889	NA	NA	NA	NA
LOC110674448|LOC110674448	28	37	59	24	37	61	39	27	25	28	22	33	23	39	30	38	23	39	22	30	-0.166424	0.684522	0.894969	-0.231753	0.562941	0.889851
LOC110674449|LOC110674449	0	0	0	4	0	0	0	0	0	0	0	0	0	0	0	0	0	0	0	0	-2.53199	0.418656	NA	NA	NA	NA
LOC110674450|LOC110674450	38	20	24	47	34	60	33	57	16	31	39	42	25	25	18	45	8	29	54	53	0.021765	0.962953	0.99179	-0.171389	0.776743	0.948721
LOC110674451|LOC110674451	36	24	37	7	21	11	28	43	36	52	46	20	19	27	49	66	50	52	20	42	0.517569	0.249894	0.646473	0.959462	0.0437891	0.343697
LOC110674453|LOC110674453	4	0	0	4	0	0	0	0	0	0	10	0	0	10	0	0	0	0	0	5	0.79615	0.731398	NA	2.32434	0.465475	NA
LOC110674454|LOC110674454	24	25	100	53	65	73	48	49	31	54	82	21	31	34	73	117	96	74	72	52	-0.190373	0.717271	0.9091	0.634501	0.0413252	0.331835
LOC110674455|LOC110674455	12	16	16	7	0	6	0	0	8	8	5	10	8	2	0	0	6	1	0	8	-0.68502	0.239716	0.635115	0.756678	0.755587	NA
LOC110674456|LOC110674456	0	0	2	0	33	29	22	20	8	0	48	0	2	0	38	35	81	79	47	63	4.1621	0.0663989	0.37203	1.33632	0.000708179	0.0234292
LOC110674457|LOC110674457	4	0	0	2	0	4	0	0	0	0	0	0	0	2	0	0	0	0	0	0	-1.95533	0.525525	NA	-2.28355	0.467679	NA
LOC110674458|LOC110674458	0	5	0	0	0	0	0	0	7	0	5	3	0	0	0	0	7	0	0	0	1.26342	0.587222	NA	2.43403	0.443982	NA
LOC110674459|LOC110674459	4	0	5	0	0	0	0	0	0	0	0	0	0	0	0	0	0	0	0	8	-3.43314	0.267825	NA	3.00071	0.342226	NA
LOC110674460|LOC110674460	0	0	0	0	0	0	0	17	0	0	2	0	0	0	0	0	0	0	0	0	1.14169	0.723404	NA	-4.58843	0.135979	NA
LOC110674461|LOC110674461	0	0	0	0	0	0	0	0	0	0	0	0	0	0	0	0	0	0	0	0	NA	NA	NA	NA	NA	NA
LOC110674462|LOC110674462	0	0	0	0	0	0	0	0	0	0	0	0	0	0	0	0	0	0	0	0	NA	NA	NA	NA	NA	NA
LOC110674463|LOC110674463	0	0	0	0	0	0	0	0	0	0	0	0	0	0	0	0	0	0	0	0	NA	NA	NA	NA	NA	NA
LOC110674464|LOC110674464	0	0	0	0	0	0	0	0	0	0	0	0	0	0	0	0	0	0	0	0	NA	NA	NA	NA	NA	NA
LOC110674465|LOC110674465	0	0	0	0	0	0	0	0	0	0	0	0	0	0	0	0	0	0	0	0	NA	NA	NA	NA	NA	NA
LOC110674466|LOC110674466	0	0	0	0	3	0	0	0	0	0	0	0	0	0	0	0	0	0	0	0	NA	NA	NA	-1.68622	0.596668	NA
LOC110674467|LOC110674467	0	0	0	0	0	0	2	0	0	5	0	0	0	0	0	0	0	0	0	0	2.19494	0.491592	NA	-1.29432	0.687569	NA
LOC110674468|LOC110674468	204	215	168	176	589	847	501	309	121	190	196	238	240	273	303	551	371	573	616	673	0.384952	0.238067	0.634074	0.139709	0.708743	0.931434
LOC110674469|LOC110674469	8	4	0	0	12	0	0	0	0	0	0	0	0	0	0	0	4	4	8	0	-3.72971	0.227613	NA	0.375993	0.871886	NA
LOC110674470|LOC110674470	11	0	19	27	30	40	20	29	0	8	16	0	0	0	10	12	10	22	0	32	-2.00734	0.255987	0.652613	-0.886663	0.238589	0.715947
LOC110674471|LOC110674471	3	0	0	0	0	0	0	0	0	0	0	0	0	0	0	0	0	0	0	0	-1.80621	0.569527	NA	NA	NA	NA
LOC110674472|LOC110674472	0	0	0	0	0	0	0	0	0	0	0	0	0	0	0	0	0	0	0	0	NA	NA	NA	NA	NA	NA
LOC110674473|LOC110674473	0	0	0	0	0	0	0	0	0	0	0	0	0	0	0	0	6	0	0	0	NA	NA	NA	2.21751	0.486935	NA
LOC110674474|LOC110674474	0	0	0	0	0	0	0	0	0	0	0	0	0	0	0	0	0	0	0	0	NA	NA	NA	NA	NA	NA
LOC110674475|LOC110674475	0	0	0	0	0	0	6	0	0	0	0	0	0	0	3	0	0	0	0	0	NA	NA	NA	-1.45888	0.639161	NA
LOC110674476|LOC110674476	0	0	0	0	0	0	0	0	0	0	0	0	0	0	0	0	0	0	0	0	NA	NA	NA	NA	NA	NA
LOC110674477|LOC110674477	9	10	0	8	14	8	4	8	2	0	10	6	4	4	11	8	0	10	0	3	-0.420494	0.699119	0.901933	-0.460853	0.668831	NA
LOC110674478|LOC110674478	0	0	0	0	0	0	0	0	0	0	0	0	0	0	0	0	0	0	0	0	NA	NA	NA	NA	NA	NA
LOC110674479|LOC110674479	7	0	0	0	2	2	4	0	0	0	2	5	2	0	2	0	0	0	0	2	0.127756	0.958226	NA	-1.45398	0.485208	NA
LOC110674480|LOC110674480	0	0	0	0	0	0	0	0	0	0	0	0	0	0	0	0	0	0	0	0	NA	NA	NA	NA	NA	NA
LOC110674481|LOC110674481	0	0	0	0	0	4	0	0	0	0	0	0	0	0	0	0	0	0	0	0	NA	NA	NA	-2.28355	0.467679	NA
LOC110674482|LOC110674482	2	0	2	0	0	0	0	0	0	0	3	0	0	0	0	10	2	2	2	0	-0.883981	0.778219	NA	4.07649	0.079645	NA
LOC110674484|LOC110674484	0	0	0	0	0	2	0	0	0	0	0	0	0	0	0	0	0	0	0	0	NA	NA	NA	-1.32174	0.68111	NA
LOC110674485|LOC110674485	0	0	1	0	0	0	0	0	0	0	0	0	0	0	0	0	0	0	0	0	-0.541429	0.866711	NA	NA	NA	NA
LOC110674486|LOC110674486	0	0	1	0	0	0	0	0	0	0	0	0	0	0	0	0	0	0	0	0	-0.541429	0.866711	NA	NA	NA	NA
LOC110674487|LOC110674487	0	0	0	0	0	0	0	0	0	0	0	0	0	0	0	0	0	0	0	0	NA	NA	NA	NA	NA	NA
LOC110674488|LOC110674488	2	2	8	8	7	4	0	2	0	5	2	2	0	6	0	0	2	2	2	11	-0.894598	0.449747	NA	0.0512322	0.972641	NA
LOC110674489|LOC110674489	2	0	0	0	0	5	0	3	0	0	0	0	0	0	5	0	0	0	0	0	-1.28409	0.689702	NA	-1.40962	0.638987	NA
LOC110674490|LOC110674490	19	23	41	25	24	28	40	16	26	34	25	8	21	25	5	23	3	13	10	22	-0.086357	0.845034	0.960428	-0.841953	0.200459	0.679877
LOC110674491|LOC110674491	0	0	0	0	0	0	0	0	0	0	0	0	0	0	0	0	0	0	0	0	NA	NA	NA	NA	NA	NA
LOC110674492|LOC110674492	0	0	0	0	0	0	0	0	5	0	0	0	0	0	0	0	5	0	0	0	2.09394	0.512447	NA	1.96649	0.539255	NA
LOC110674493|LOC110674493	9	23	0	6	0	28	8	21	6	24	5	13	26	6	0	10	7	13	18	26	0.85057	0.349056	0.723396	-0.0099617	0.992919	0.999245
LOC110674494|LOC110674494	0	0	0	0	0	0	0	0	0	0	0	0	0	0	0	0	0	0	0	0	NA	NA	NA	NA	NA	NA
LOC110674495|LOC110674495	0	0	0	0	0	0	0	0	0	0	0	0	0	0	0	0	0	0	0	0	NA	NA	NA	NA	NA	NA
LOC110674496|LOC110674496	0	4	0	2	0	0	1	0	2	0	0	0	1	2	0	0	0	0	0	0	-0.571183	0.784752	NA	-0.555828	0.863201	NA
LOC110674497|LOC110674497	7	16	4	2	13	27	12	8	4	8	5	0	7	4	7	7	11	8	10	9	-0.354594	0.685282	0.894978	-0.606868	0.280737	0.745181
LOC110674498|LOC110674498	5	11	8	4	0	6	0	3	0	4	2	0	1	0	9	4	2	0	2	3	-2.4281	0.036164	NA	0.572147	0.68897	NA
LOC110674499|LOC110674499	3	0	9	6	0	3	0	0	0	0	0	0	3	0	0	0	0	0	0	7	-2.9648	0.168276	NA	0.774515	0.803339	NA
LOC110674500|LOC110674500	0	0	0	0	0	0	0	0	0	0	0	0	0	0	0	0	0	0	0	0	NA	NA	NA	NA	NA	NA
LOC110674501|LOC110674501	15	7	14	19	9	33	0	0	15	16	7	13	12	11	5	6	5	11	0	14	-0.0254529	0.961472	0.991458	-0.407791	0.766306	NA
LOC110674502|LOC110674502	0	0	0	0	0	0	0	0	0	0	0	0	0	0	0	0	0	0	0	0	NA	NA	NA	NA	NA	NA
LOC110674504|LOC110674504	0	3	0	0	3	5	4	7	0	0	0	11	0	0	8	6	6	10	12	4	1.9003	0.541118	NA	0.892353	0.227654	NA
LOC110674505|LOC110674505	7	9	6	10	6	19	16	22	4	1	16	2	7	12	12	26	34	13	18	33	-0.0186934	0.981614	0.997267	0.615744	0.254766	0.726745
LOC110674506|LOC110674506	0	0	0	0	0	0	0	0	0	0	0	0	0	0	0	0	0	0	0	0	NA	NA	NA	NA	NA	NA
LOC110674507|LOC110674507	6	18	9	3	7	19	19	16	3	4	9	2	8	12	15	35	37	25	21	26	-0.193544	0.799995	0.944814	0.935935	0.0507012	0.369827
LOC110674508|LOC110674508	82	67	9	26	12	28	0	4	10	10	14	4	4	3	0	0	6	2	1	4	-2.45545	0.000122672	0.00696139	-2.23872	0.101333	NA
LOC110674509|LOC110674509	14	11	8	6	7	4	6	12	6	12	0	4	11	11	0	10	0	4	4	0	-0.13856	0.863945	0.966884	-1.00572	0.447662	NA
LOC110674510|LOC110674510	2	0	0	0	0	0	0	0	4	2	0	0	0	0	0	0	0	0	0	3	0.922647	0.77117	NA	1.67145	0.603153	NA
LOC110674511|LOC110674511	0	0	0	0	0	0	0	0	0	4	0	5	0	0	0	0	0	0	0	0	3.24191	0.303861	NA	NA	NA	NA
LOC110674512|LOC110674512	0	0	0	0	0	0	0	0	0	0	0	0	0	0	0	0	0	0	0	0	NA	NA	NA	NA	NA	NA
LOC110674513|LOC110674513	3	0	0	0	0	2	2	2	0	0	0	0	0	0	0	0	0	0	0	0	-1.80621	0.569527	NA	-2.92942	0.346886	NA
LOC110674514|LOC110674514	0	0	0	0	0	0	0	0	0	0	0	3	0	0	0	0	0	0	0	0	1.80345	0.57446	NA	NA	NA	NA
LOC110674515|LOC110674515	0	0	0	0	0	0	0	0	0	0	0	0	0	0	0	0	3	0	0	0	NA	NA	NA	1.44515	0.653736	NA
LOC110674516|LOC110674516	6	0	0	4	8	9	8	0	0	0	0	0	0	0	0	8	0	0	2	0	-3.67859	0.234216	NA	-1.59338	0.38873	NA
LOC110674517|LOC110674517	20	18	19	36	37	47	12	25	6	12	5	11	9	12	13	12	9	10	27	17	-1.18331	0.0320828	0.251641	-0.794046	0.171944	0.643422
LOC110674518|LOC110674518	3	0	0	0	0	0	0	0	0	0	0	0	5	0	0	0	0	0	0	0	0.67116	0.829679	NA	NA	NA	NA
LOC110674519|LOC110674519	0	0	0	0	0	0	0	0	0	0	0	0	0	0	0	0	0	0	0	0	NA	NA	NA	NA	NA	NA
LOC110674520|LOC110674520	0	0	0	0	0	0	0	0	0	0	0	0	0	0	0	0	0	0	0	0	NA	NA	NA	NA	NA	NA
LOC110674521|LOC110674521	0	0	0	3	0	0	0	0	0	0	0	0	0	0	0	0	0	0	0	0	-2.10971	0.503592	NA	NA	NA	NA
LOC110674522|LOC110674522	0	0	0	0	0	0	0	0	0	0	0	0	0	0	0	0	0	0	0	0	NA	NA	NA	NA	NA	NA
LOC110674523|LOC110674523	0	0	0	0	0	0	0	0	0	0	0	0	0	0	0	0	0	0	0	0	NA	NA	NA	NA	NA	NA
LOC110674524|LOC110674524	0	0	0	0	0	0	0	3	0	2	6	0	0	0	0	0	0	0	0	0	2.82581	0.371964	NA	-2.0659	0.512954	NA
LOC110674525|LOC110674525	0	0	0	0	0	0	0	0	0	0	0	0	0	0	0	0	0	0	0	0	NA	NA	NA	NA	NA	NA
LOC110674526|LOC110674526	41	40	39	40	36	49	40	23	30	33	27	57	39	41	15	7	12	39	56	48	0.143791	0.709582	0.905473	0.000965461	0.998846	0.999874
LOC110674527|LOC110674527	32	28	31	58	65	80	20	37	11	19	11	18	14	20	20	19	14	17	44	27	-1.11534	0.019702	0.191495	-0.832679	0.132222	0.585575
LOC110674529|LOC110674529	0	0	0	0	0	0	0	0	0	0	0	0	0	0	0	0	0	0	0	0	NA	NA	NA	NA	NA	NA
LOC110674530|LOC110674530	0	0	0	0	0	0	0	0	0	0	0	0	0	0	0	0	0	0	0	0	NA	NA	NA	NA	NA	NA
LOC110674531|LOC110674531	79	59	73	51	66	120	53	49	57	74	34	91	70	83	17	71	27	41	44	44	0.295508	0.441813	0.779278	-0.583506	0.237233	0.71387
LOC110674532|LOC110674532	1	2	0	0	0	0	2	0	0	2	0	0	0	2	0	4	0	2	0	0	0.195425	0.942118	NA	1.25888	0.690438	NA
LOC110674533|LOC110674533	5	0	0	0	0	4	0	0	0	0	1	0	0	3	0	0	0	0	0	0	-0.586992	0.84972	NA	-2.28355	0.467679	NA
LOC110674534|LOC110674534	54	83	28	39	46	77	38	59	19	36	51	54	27	43	45	51	23	34	26	50	-0.156775	0.709687	0.905473	-0.370217	0.356429	0.794397
LOC110674535|LOC110674535	0	1	0	0	0	0	0	0	0	0	0	3	0	0	0	0	0	0	0	0	1.08211	0.736184	NA	NA	NA	NA
LOC110674536|LOC110674536	2	0	0	0	0	0	0	0	0	0	0	0	0	0	0	0	0	0	0	0	-1.28409	0.689702	NA	NA	NA	NA
LOC110674537|LOC110674537	3	0	0	0	7	14	0	0	0	0	0	3	5	5	0	0	2	0	0	0	1.98436	0.401347	NA	-3.6497	0.159631	NA
LOC110674538|LOC110674538	9	26	23	19	9	6	6	4	10	0	12	0	7	3	0	0	3	0	0	3	-1.73229	0.0597085	0.351138	-2.58335	0.0582135	NA
LOC110674539|LOC110674539	0	0	7	0	0	0	0	0	0	0	0	0	0	0	0	0	0	0	0	0	-3.10647	0.31752	NA	NA	NA	NA
LOC110674540|LOC110674540	0	2	0	0	0	0	0	0	0	0	0	0	0	0	0	0	0	0	0	0	-1.15817	0.719185	NA	NA	NA	NA
LOC110674541|LOC110674541	0	2	0	0	0	0	0	0	0	7	0	0	0	0	0	0	0	0	0	0	1.33646	0.672892	NA	NA	NA	NA
LOC110674542|LOC110674542	0	0	0	0	0	0	0	0	0	0	0	3	2	0	0	0	0	0	0	2	2.58529	0.41532	NA	1.12729	0.726752	NA
LOC110674543|LOC110674543	2	0	0	0	0	0	0	0	0	0	0	0	0	0	0	0	0	0	0	0	-1.28409	0.689702	NA	NA	NA	NA
LOC110674544|LOC110674544	2	0	0	0	0	0	0	0	0	0	0	0	0	0	0	0	0	0	0	0	-1.28409	0.689702	NA	NA	NA	NA
LOC110674545|LOC110674545	7	17	0	12	5	4	0	5	36	22	9	26	17	35	9	0	1	14	2	8	1.65189	0.0232844	0.210225	0.924531	0.461193	NA
LOC110674546|LOC110674546	8	5	6	11	3	3	1	0	11	3	14	16	5	13	2	3	1	3	2	6	0.60863	0.364793	0.733411	0.956623	0.411094	NA
LOC110674547|LOC110674547	0	1	0	0	0	0	0	0	0	0	2	0	0	2	0	0	0	0	0	0	1.31573	0.680937	NA	NA	NA	NA
LOC110674548|LOC110674548	0	0	1	0	0	0	0	0	0	0	0	0	2	0	0	0	0	0	0	0	0.420358	0.896324	NA	NA	NA	NA
LOC110674549|LOC110674549	0	0	0	0	0	0	0	0	0	0	0	0	0	0	0	0	0	0	0	0	NA	NA	NA	NA	NA	NA
LOC110674550|LOC110674550	0	0	0	0	0	0	0	0	0	0	0	3	4	0	0	0	0	0	0	0	3.09859	0.326319	NA	NA	NA	NA
LOC110674551|LOC110674551	11	9	0	7	0	4	0	0	26	13	4	4	0	2	3	2	0	0	0	0	0.296432	0.794656	0.942238	-0.230766	0.940796	NA
LOC110674552|LOC110674552	0	0	0	0	0	0	0	0	0	0	0	0	0	0	0	0	0	0	0	0	NA	NA	NA	NA	NA	NA
LOC110674553|LOC110674553	0	0	0	0	0	0	0	0	0	0	0	0	0	3	0	0	0	0	0	0	1.80345	0.57446	NA	NA	NA	NA
LOC110674554|LOC110674554	0	4	0	0	0	0	2	0	3	0	0	0	3	4	0	0	0	3	0	0	1.25585	0.601866	NA	0.381897	0.905023	NA
LOC110674555|LOC110674555	10	12	4	10	15	19	12	8	4	6	8	6	17	2	8	9	8	4	8	4	-0.0750669	0.919679	0.981204	-0.808723	0.156148	NA
LOC110674556|LOC110674556	4	13	0	0	0	0	0	0	0	0	0	0	0	0	0	0	0	0	0	0	-4.13231	0.180241	NA	NA	NA	NA
LOC110674557|LOC110674557	0	0	0	0	0	0	0	0	0	0	0	0	0	0	0	0	0	0	0	0	NA	NA	NA	NA	NA	NA
LOC110674558|LOC110674558	0	0	0	0	0	0	0	0	0	0	0	0	0	0	0	0	0	0	0	0	NA	NA	NA	NA	NA	NA
LOC110674559|LOC110674559	0	0	0	0	0	0	0	0	0	0	0	1	1	0	0	0	0	0	0	0	1.14169	0.723404	NA	NA	NA	NA
LOC110674560|LOC110674560	0	0	0	0	0	0	0	0	0	0	0	0	0	0	0	0	0	0	0	0	NA	NA	NA	NA	NA	NA
LOC110674561|LOC110674561	0	0	3	0	0	0	1	1	0	0	0	2	1	1	0	0	0	0	0	1	0.173071	0.948854	NA	-0.840368	0.793876	NA
LOC110674562|LOC110674562	0	25	4	9	28	16	40	13	0	13	9	0	0	13	23	14	22	4	0	5	-0.47277	0.764556	0.928881	-1.06785	0.16185	0.628732
LOC110674563|LOC110674563	0	0	1	0	2	0	0	2	0	1	0	0	0	0	0	0	0	0	0	0	-0.0605355	0.985028	NA	-2.30196	0.463948	NA
LOC110674564|LOC110674564	0	0	0	0	3	0	0	2	0	0	0	0	0	0	0	0	0	0	0	0	NA	NA	NA	-2.58458	0.408747	NA
LOC110674565|LOC110674565	0	0	0	0	0	0	0	0	0	0	0	0	0	0	0	0	0	0	0	0	NA	NA	NA	NA	NA	NA
LOC110674566|LOC110674566	0	0	0	0	0	0	0	0	0	0	0	0	0	0	0	0	0	0	0	0	NA	NA	NA	NA	NA	NA
LOC110674567|LOC110674567	4	8	0	0	0	0	0	0	0	0	0	0	0	0	0	0	0	0	0	0	-3.65483	0.237332	NA	NA	NA	NA
LOC110674568|LOC110674568	0	0	0	0	0	0	0	0	0	0	0	0	0	0	0	0	0	0	0	0	NA	NA	NA	NA	NA	NA
LOC110674569|LOC110674569	17224	17721	8363	9740	16620	9551	12146	10381	11562	11657	12831	9584	8444	8151	13987	11871	11565	7762	7944	10401	-0.157093	0.390112	0.746447	-0.0406285	0.799121	0.955749
LOC110674570|LOC110674570	0	0	2	3	4	0	0	0	0	2	3	0	2	2	0	0	0	0	2	3	0.300983	0.860665	NA	0.222626	0.942866	NA
LOC110674571|LOC110674571	2	20	16	3	7	11	11	6	6	4	7	0	0	0	6	11	6	0	4	11	-1.78861	0.149359	0.528046	-0.343089	0.663291	NA
LOC110674572|LOC110674572	0	0	0	0	0	0	4	0	0	0	0	0	0	0	0	0	0	0	0	0	NA	NA	NA	-2.2474	0.475049	NA
LOC110674574|LOC110674574	8	7	0	0	8	18	0	0	8	7	7	4	0	0	0	0	8	12	7	10	0.371006	0.806214	NA	0.241988	0.878647	NA
LOC110674575|LOC110674575	0	0	0	0	0	0	0	0	0	0	0	0	0	0	0	0	0	0	0	0	NA	NA	NA	NA	NA	NA
LOC110674576|LOC110674576	6	7	0	10	0	0	3	0	28	15	12	36	13	54	12	0	7	10	0	0	2.40888	0.00211983	0.0479543	2.81399	0.204642	NA
LOC110674577|LOC110674577	0	0	0	0	0	0	0	0	0	0	0	0	0	0	0	0	0	0	0	0	NA	NA	NA	NA	NA	NA
LOC110674578|LOC110674578	5	0	0	0	0	8	0	0	0	3	0	0	0	8	4	1	0	0	0	8	0.883574	0.76307	NA	0.191892	0.93746	NA
LOC110674579|LOC110674579	0	0	0	0	7	0	4	0	0	0	0	5	0	0	0	4	0	0	0	0	2.5357	0.424612	NA	-1.73619	0.552939	NA
LOC110674580|LOC110674580	0	0	0	0	0	0	0	0	0	0	0	0	0	0	0	0	0	0	0	0	NA	NA	NA	NA	NA	NA
LOC110674581|LOC110674581	0	0	0	0	0	0	0	0	0	0	0	0	0	0	0	0	0	0	0	0	NA	NA	NA	NA	NA	NA
LOC110674582|LOC110674582	1	0	0	5	0	0	0	0	0	0	3	0	3	0	0	0	0	0	0	0	-0.568889	0.819855	NA	NA	NA	NA
LOC110674583|LOC110674583	3	1	1	1	0	0	2	1	0	0	2	0	1	1	2	1	4	0	0	4	-0.972197	0.553539	NA	1.24647	0.501894	NA
LOC110674584|LOC110674584	0	1	1	1	2	0	2	1	0	0	2	0	1	1	1	1	2	0	0	0	0.00814509	0.996735	NA	-0.872763	0.657558	NA
LOC110674585|LOC110674585	66	67	34	31	41	135	22	3	10	9	24	22	14	10	33	23	50	35	24	16	-1.50246	0.000743253	0.0243095	-0.558104	0.43925	0.840921
LOC110674586|LOC110674586	0	0	0	0	0	0	0	0	0	0	0	0	0	0	0	0	0	0	0	2	NA	NA	NA	1.12729	0.726752	NA
LOC110674587|LOC110674587	0	0	0	0	0	0	0	0	0	0	0	0	0	0	0	0	0	0	0	0	NA	NA	NA	NA	NA	NA
LOC110674588|LOC110674588	0	0	0	0	0	0	0	0	0	0	0	0	0	0	0	0	0	0	0	0	NA	NA	NA	NA	NA	NA
LOC110674589|LOC110674589	5	0	0	0	0	0	0	0	0	0	4	0	0	0	0	0	0	0	0	0	-0.87749	0.778121	NA	NA	NA	NA
LOC110674590|LOC110674590	0	0	0	1	0	0	0	0	0	0	0	0	0	0	2	0	1	0	0	0	-0.541429	0.866711	NA	1.50764	0.639657	NA
LOC110674591|LOC110674591	0	0	0	0	0	0	2	2	0	0	0	0	0	0	0	0	0	0	0	0	NA	NA	NA	-2.3711	0.450085	NA
LOC110674592|LOC110674592	0	0	0	0	0	0	0	0	0	0	0	0	0	0	0	0	0	0	0	0	NA	NA	NA	NA	NA	NA
LOC110674593|LOC110674593	11	6	0	4	0	5	0	0	0	3	0	2	0	0	0	0	0	0	0	0	-2.45852	0.163344	NA	-2.60549	0.40482	NA
LOC110674594|LOC110674594	0	0	0	0	2	0	0	0	0	0	0	0	0	0	0	0	0	1	0	0	NA	NA	NA	-0.72072	0.823028	NA
LOC110674595|LOC110674595	0	0	0	0	0	0	0	0	0	0	0	0	0	0	0	0	0	0	0	0	NA	NA	NA	NA	NA	NA
LOC110674596|LOC110674596	7	6	0	0	4	7	0	0	8	0	7	0	0	3	0	0	10	0	0	0	0.0371094	0.984258	NA	-0.898447	0.754428	NA
LOC110674597|LOC110674597	0	0	0	0	0	0	0	0	0	0	0	11	0	0	0	0	0	0	2	5	3.68276	0.241376	NA	2.92797	0.354389	NA
LOC110674598|LOC110674598	0	0	0	0	5	0	0	0	0	0	2	0	0	0	0	0	0	1	0	0	1.14169	0.723404	NA	-1.93299	0.537782	NA
LOC110674599|LOC110674599	0	0	0	0	3	0	0	0	0	0	1	0	0	0	0	0	0	1	0	0	0.6608	0.837696	NA	-1.20533	0.705225	NA
LOC110674600|LOC110674600	3	0	0	0	0	11	14	0	4	4	7	3	11	0	13	0	12	9	0	13	2.93231	0.0575228	NA	0.406553	0.790661	NA
LOC110674601|LOC110674601	0	0	0	0	0	0	0	0	0	0	0	0	0	0	0	0	0	0	0	0	NA	NA	NA	NA	NA	NA
LOC110674602|LOC110674602	0	0	0	0	0	0	0	0	0	0	0	0	0	0	0	0	0	0	0	5	NA	NA	NA	2.32434	0.465475	NA
LOC110674603|LOC110674603	0	0	0	0	0	0	0	0	0	0	0	0	0	0	0	0	0	0	0	0	NA	NA	NA	NA	NA	NA
LOC110674604|LOC110674604	25	27	23	34	30	29	30	33	13	20	16	12	43	37	15	20	35	17	0	29	0.0327737	0.953446	0.989351	-0.595702	0.356634	0.794397
LOC110674605|LOC110674605	0	0	0	0	0	0	0	0	0	0	0	8	0	0	8	0	32	12	0	4	3.22026	0.307186	NA	5.65011	0.00388476	NA
LOC110674606|LOC110674606	0	0	0	0	0	0	0	0	0	0	0	0	0	0	0	0	0	0	0	0	NA	NA	NA	NA	NA	NA
LOC110674607|LOC110674607	10	0	3	0	4	0	0	7	6	0	0	0	10	3	4	0	4	7	3	0	0.293836	0.880548	NA	0.279877	0.865368	NA
LOC110674608|LOC110674608	0	0	0	0	0	0	0	0	0	0	0	0	0	0	0	0	0	0	0	0	NA	NA	NA	NA	NA	NA
LOC110674609|LOC110674609	5	3	4	16	13	17	9	21	9	8	5	6	5	4	0	0	5	4	12	8	-0.140442	0.849851	0.962208	-1.38188	0.17601	NA
LOC110674611|LOC110674611	0	0	0	0	0	0	0	1	0	0	0	0	2	0	0	0	2	0	0	0	1.14169	0.723404	NA	0.405959	0.899856	NA
LOC110674612|LOC110674612	0	0	0	6	0	0	0	0	0	0	0	0	0	0	0	0	4	0	0	0	-3.12451	0.314627	NA	1.71752	0.592978	NA
LOC110674613|LOC110674613	6	0	0	0	0	0	0	0	0	4	3	0	0	0	0	0	0	0	0	0	-0.330185	0.913139	NA	NA	NA	NA
LOC110674614|LOC110674614	0	0	0	0	0	0	0	0	0	0	0	0	0	0	0	0	0	0	0	0	NA	NA	NA	NA	NA	NA
LOC110674615|LOC110674615	5	2	0	0	7	0	0	2	0	0	3	2	0	2	0	5	2	3	2	0	-0.287704	0.886767	NA	0.163819	0.924833	NA
LOC110674616|LOC110674616	13	6	0	6	12	4	16	11	6	0	4	4	9	6	9	4	12	0	12	0	-0.100341	0.926026	0.983701	-0.671039	0.518205	NA
LOC110674618|LOC110674618	0	0	0	0	0	0	2	4	6	7	3	3	7	2	4	0	0	4	0	4	4.84395	0.000609684	NA	0.481937	0.812038	NA
LOC110674619|LOC110674619	66	88	137	82	16	18	1	4	97	110	102	41	35	48	2	1	11	3	9	7	-0.283349	0.409798	0.761383	-0.61452	0.517917	NA
LOC110674620|LOC110674620	0	0	0	0	0	0	0	0	0	0	0	0	0	0	0	0	0	0	0	0	NA	NA	NA	NA	NA	NA
LOC110674621|LOC110674621	24	39	39	25	7	19	7	9	50	16	22	14	34	6	7	5	4	4	4	0	-0.264027	0.616148	0.864367	-1.24883	0.124076	NA
LOC110674622|LOC110674622	0	0	0	2	0	3	1	5	0	3	0	0	0	0	0	0	0	2	2	0	-0.0240735	0.993994	NA	-1.43505	0.494588	NA
LOC110674623|LOC110674623	494	442	371	327	686	401	625	521	226	282	215	188	166	177	351	303	352	222	217	280	-0.79262	2.88e-07	0.000112305	-0.809015	1.24e-06	0.000188898
LOC110674624|LOC110674624	3	4	3	0	0	4	0	0	0	0	4	0	0	0	0	0	15	0	0	0	-1.8015	0.437103	NA	1.06391	0.728325	NA
LOC110674625|LOC110674625	0	0	0	0	4	0	0	0	0	0	0	0	2	4	0	0	0	0	0	0	2.85437	0.367009	NA	-2.09558	0.506657	NA
LOC110674626|LOC110674626	0	0	0	0	0	0	0	0	0	0	0	0	0	0	0	0	0	0	0	0	NA	NA	NA	NA	NA	NA
LOC110674627|LOC110674627	1	2	0	5	1	8	4	5	10	16	9	2	7	10	4	0	0	0	7	8	2.24789	0.0144378	0.159997	-0.303089	0.832208	NA
LOC110674628|LOC110674628	0	0	0	2	0	0	0	0	0	0	0	0	0	0	0	2	0	2	5	6	-1.43223	0.655025	NA	4.09355	0.0732576	NA
LOC110674629|LOC110674629	0	0	0	0	0	0	0	0	0	0	0	0	0	0	0	0	0	0	0	0	NA	NA	NA	NA	NA	NA
LOC110674630|LOC110674630	0	0	0	0	4	0	4	0	0	0	0	0	0	0	0	0	10	4	0	0	NA	NA	NA	0.324512	0.891383	NA
LOC110674631|LOC110674631	0	0	0	0	0	0	0	0	0	0	0	0	0	0	0	0	0	0	0	0	NA	NA	NA	NA	NA	NA
LOC110674632|LOC110674632	0	0	0	0	0	0	0	0	0	0	0	0	0	0	0	0	0	0	0	0	NA	NA	NA	NA	NA	NA
LOC110674633|LOC110674633	0	0	0	0	0	0	0	0	0	0	0	0	0	0	0	0	0	0	0	0	NA	NA	NA	NA	NA	NA
LOC110674634|LOC110674634	4	0	0	0	25	16	25	26	0	4	0	3	0	0	21	21	19	15	6	27	0.434421	0.887587	NA	-0.218542	0.62523	0.909355
LOC110674635|LOC110674635	0	0	0	0	0	0	0	0	0	3	0	5	0	0	0	0	0	0	4	0	3.0958	0.326766	NA	2.36953	0.456553	NA
LOC110674636|LOC110674636	0	0	0	0	0	0	0	0	0	0	0	0	0	0	0	0	0	0	0	0	NA	NA	NA	NA	NA	NA
LOC110674637|LOC110674637	0	0	4	0	0	0	0	0	0	0	0	0	0	0	0	0	0	0	0	0	-2.29813	0.464651	NA	NA	NA	NA
LOC110674638|LOC110674638	0	0	0	5	0	3	0	0	4	9	0	13	9	0	0	0	0	0	0	0	2.24758	0.22373	NA	-1.86848	0.555787	NA
LOC110674639|LOC110674639	0	0	0	0	0	0	4	0	0	0	8	0	0	0	4	0	21	9	5	0	2.81246	0.374295	NA	2.80185	0.127696	NA
LOC110674640|LOC110674640	0	0	0	0	0	0	0	0	0	0	0	0	0	0	0	0	0	0	0	0	NA	NA	NA	NA	NA	NA
LOC110674641|LOC110674641	0	0	0	0	0	0	0	0	0	0	0	0	0	0	0	0	0	0	0	0	NA	NA	NA	NA	NA	NA
LOC110674642|LOC110674642	9	10	0	6	0	0	0	0	0	8	7	8	0	14	0	2	0	0	0	0	0.246093	0.847872	0.961583	1.12729	0.726752	NA
LOC110674643|LOC110674643	7	12	12	35	33	55	20	17	20	25	71	43	53	44	57	54	32	93	96	88	1.49178	0.0139694	0.156539	1.45265	0.0050523	0.0897144
LOC110674644|LOC110674644	0	0	0	0	0	0	0	0	0	0	0	0	0	0	0	0	0	0	0	0	NA	NA	NA	NA	NA	NA
LOC110674645|LOC110674645	0	0	0	0	0	0	0	0	0	0	0	0	0	0	0	0	0	0	0	0	NA	NA	NA	NA	NA	NA
LOC110674646|LOC110674646	37	71	26	28	82	148	18	29	32	30	48	46	30	69	51	40	29	30	40	55	0.343595	0.41187	0.762685	-0.552658	0.31139	0.765701
LOC110674647|LOC110674647	23	25	10	8	0	22	5	8	19	11	18	17	12	23	15	8	12	0	17	12	0.261382	0.581182	0.850696	0.388772	0.716978	NA
LOC110674648|LOC110674648	0	0	4	0	0	0	0	0	0	0	0	0	0	0	0	2	0	2	0	0	-2.29813	0.464651	NA	2.17548	0.495518	NA
LOC110674649|LOC110674649	0	0	0	0	0	0	0	0	0	0	0	0	0	0	0	0	0	0	0	0	NA	NA	NA	NA	NA	NA
LOC110674650|LOC110674650	0	0	0	3	0	0	0	0	4	0	0	0	0	0	0	0	0	0	0	0	-0.484899	0.877267	NA	NA	NA	NA
LOC110674651|LOC110674651	0	0	0	0	0	0	0	0	0	0	0	0	0	0	0	0	0	0	0	0	NA	NA	NA	NA	NA	NA
LOC110674654|LOC110674654	0	0	0	0	0	0	0	0	0	0	0	0	0	0	0	0	0	0	0	0	NA	NA	NA	NA	NA	NA
LOC110674655|LOC110674655	0	0	0	0	3	0	0	0	0	0	0	0	0	0	0	0	0	0	0	0	NA	NA	NA	-1.68622	0.596668	NA
LOC110674656|LOC110674656	0	21	4	12	4	0	0	4	2	0	4	0	4	0	0	4	0	4	0	4	-2.26142	0.131262	NA	0.240418	0.903914	NA
LOC110674657|LOC110674657	7	12	7	2	0	8	0	0	6	0	13	12	0	5	0	4	5	0	0	6	0.0153398	0.988625	0.999076	0.350024	0.881606	NA
LOC110674658|LOC110674658	2	0	4	0	5	0	0	3	0	0	2	0	0	0	0	0	0	4	0	2	-1.89555	0.543056	NA	-0.622411	0.801286	NA
LOC110674659|LOC110674659	0	0	0	0	0	8	0	0	0	0	0	0	0	0	6	0	30	0	0	0	NA	NA	NA	1.34845	0.615808	NA
LOC110674660|LOC110674660	0	0	0	0	0	0	0	0	0	0	0	0	0	0	0	0	0	0	0	0	NA	NA	NA	NA	NA	NA
LOC110674661|LOC110674661	0	0	0	0	0	0	0	0	0	0	1	1	1	1	1	0	0	0	0	0	2.15242	0.454421	NA	0.646401	0.841186	NA
LOC110674662|LOC110674662	245	333	729	551	570	1387	730	333	191	403	642	617	343	425	742	280	1599	1448	536	888	0.0654242	0.879115	0.97255	0.449865	0.337526	0.784601
LOC110674663|LOC110674663	50	49	51	61	30	33	19	11	52	47	25	85	53	72	8	17	20	28	30	28	0.297019	0.493331	0.808858	0.191124	0.731201	0.938412
LOC110674664|LOC110674664	14	5	2	7	21	4	22	18	2	11	15	5	7	11	11	10	5	2	5	4	0.452428	0.55251	0.83599	-1.26494	0.0695259	NA
LOC110674665|LOC110674665	3	0	5	0	7	0	0	2	4	5	4	0	0	6	5	12	11	0	0	2	0.763403	0.625914	NA	1.22664	0.452069	NA
LOC110674666|LOC110674666	4	3	3	3	0	1	1	0	9	2	4	10	3	7	0	2	1	2	2	1	1.04035	0.193399	0.586783	1.66556	0.35279	NA
LOC110674667|LOC110674667	0	0	0	0	0	0	0	0	0	0	0	0	0	0	0	0	0	0	0	0	NA	NA	NA	NA	NA	NA
LOC110674668|LOC110674668	4	2	14	4	8	4	0	11	4	2	6	3	14	5	3	0	5	6	5	8	0.150767	0.866081	0.967583	-0.188306	0.866351	NA
LOC110674669|LOC110674669	0	0	0	0	0	0	0	0	0	0	0	0	0	0	0	0	0	0	0	0	NA	NA	NA	NA	NA	NA
LOC110674670|LOC110674670	0	0	0	0	0	0	0	0	0	0	0	0	0	0	0	0	0	5	0	0	NA	NA	NA	2.63664	0.405779	NA
LOC110674671|LOC110674671	8	0	0	0	0	4	0	12	0	0	8	0	0	0	0	0	0	0	0	0	-0.584542	0.847598	NA	-4.44924	0.148488	NA
LOC110674672|LOC110674672	5	4	0	0	0	10	0	0	0	4	0	5	0	0	6	0	5	0	0	0	-0.235847	0.920293	NA	-0.601488	0.833945	NA
LOC110674673|LOC110674673	0	0	0	0	0	0	0	0	0	0	0	0	0	0	0	0	0	0	0	0	NA	NA	NA	NA	NA	NA
LOC110674674|LOC110674674	29	11	13	15	12	21	7	0	0	8	12	0	21	0	0	0	0	0	0	0	-1.07376	0.395363	0.750568	-5.54058	0.00644529	NA
LOC110674675|LOC110674675	0	0	4	0	0	0	0	0	0	0	0	0	0	0	0	0	0	0	0	0	-2.29813	0.464651	NA	NA	NA	NA
LOC110674676|LOC110674676	0	0	0	0	0	0	0	0	0	0	0	0	0	0	0	0	0	0	0	0	NA	NA	NA	NA	NA	NA
LOC110674677|LOC110674677	0	0	0	0	0	0	0	0	0	0	0	0	0	0	0	0	0	0	0	0	NA	NA	NA	NA	NA	NA
LOC110674678|LOC110674678	0	0	0	0	0	0	0	0	0	3	0	0	3	0	0	0	0	0	0	0	2.70553	0.393287	NA	NA	NA	NA
LOC110674679|LOC110674679	5	4	0	0	4	0	0	3	4	0	0	9	6	5	5	0	0	0	0	6	1.28229	0.416917	NA	0.121791	0.959745	NA
LOC110674680|LOC110674680	5	6	0	0	4	35	11	4	0	12	5	17	28	11	14	8	0	14	8	0	2.62436	0.0377137	0.273661	-0.610389	0.599178	NA
LOC110674681|LOC110674681	7	22	10	10	17	23	6	0	14	9	20	6	12	0	8	10	7	24	7	7	-0.108089	0.884213	0.97386	0.195883	0.827441	0.960142
LOC110674682|LOC110674682	0	0	0	0	0	4	0	0	4	0	0	2	7	0	9	0	3	2	0	2	3.86859	0.165293	NA	1.41818	0.484311	NA
LOC110674683|LOC110674683	0	0	3	0	0	1	0	0	0	2	0	2	3	0	2	2	3	2	0	2	0.923148	0.71394	NA	2.68774	0.137405	NA
LOC110674684|LOC110674684	23	35	25	38	7	0	17	21	42	48	21	25	43	29	22	22	20	14	10	26	0.366754	0.354334	0.726335	0.828872	0.26862	0.737471
LOC110674685|LOC110674685	0	0	0	0	0	0	0	0	0	0	0	0	0	0	0	3	0	0	0	0	NA	NA	NA	1.69394	0.598177	NA
LOC110674686|LOC110674686	60	54	23	20	41	32	42	57	61	32	45	13	18	12	30	9	24	17	21	19	-0.2485	0.606881	0.861164	-0.978444	0.0190543	0.210718
LOC110674687|LOC110674687	0	0	0	0	0	0	2	0	0	0	0	0	0	0	0	0	0	3	0	3	NA	NA	NA	1.29278	0.682435	NA
LOC110674688|LOC110674688	0	0	0	0	4	0	2	0	0	0	0	0	0	0	0	4	8	0	2	0	NA	NA	NA	0.77933	0.700473	NA
LOC110674689|LOC110674689	0	0	2	0	0	0	0	0	0	0	0	0	0	0	0	0	0	0	2	0	-1.34067	0.676417	NA	1.12729	0.726752	NA
LOC110674690|LOC110674690	0	0	0	8	0	0	0	0	0	0	0	0	0	0	0	0	0	0	0	21	-3.54344	0.25233	NA	4.3909	NA	NA
LOC110674691|LOC110674691	0	0	0	2	2	0	0	0	0	0	0	0	0	0	0	0	0	0	0	0	-1.43223	0.655025	NA	-1.20161	0.709237	NA
LOC110674692|LOC110674692	3	0	0	0	0	0	0	0	0	0	0	0	0	0	0	0	0	0	0	0	-1.80621	0.569527	NA	NA	NA	NA
LOC110674693|LOC110674693	0	0	0	0	0	0	0	0	0	0	0	0	0	0	0	0	0	0	0	0	NA	NA	NA	NA	NA	NA
LOC110674694|LOC110674694	0	0	0	0	0	0	0	0	0	0	0	0	0	0	4	0	3	2	0	0	NA	NA	NA	3.04288	0.332331	NA
LOC110674695|LOC110674695	1	1	1	0	1	1	1	1	1	0	0	0	0	0	0	1	0	0	0	0	-1.28767	0.670006	NA	-1.80199	0.467887	NA
LOC110674696|LOC110674696	0	0	0	0	0	0	0	0	0	0	0	0	0	0	0	0	0	0	0	0	NA	NA	NA	NA	NA	NA
LOC110674697|LOC110674697	0	0	0	0	0	0	0	0	0	0	0	0	0	0	0	0	0	0	0	0	NA	NA	NA	NA	NA	NA
LOC110674698|LOC110674698	0	0	0	0	0	0	0	0	0	0	0	0	0	0	0	0	0	0	0	0	NA	NA	NA	NA	NA	NA
LOC110674699|LOC110674699	296	288	244	154	368	595	217	217	298	272	279	366	362	473	275	269	299	495	320	387	0.743328	0.0128323	0.147533	0.20726	0.580787	0.895392
LOC110674700|LOC110674700	2	2	0	3	2	0	4	3	0	0	0	1	0	6	0	0	1	0	0	0	-0.268766	0.897645	NA	-2.98944	0.220014	NA
LOC110674701|LOC110674701	0	0	0	0	0	0	0	0	0	0	0	0	0	0	0	0	0	0	0	0	NA	NA	NA	NA	NA	NA
LOC110674702|LOC110674702	0	0	0	0	0	0	0	0	0	0	0	0	0	0	0	0	0	0	0	0	NA	NA	NA	NA	NA	NA
LOC110674703|LOC110674703	105	203	144	111	223	442	173	169	44	124	85	94	93	107	100	76	97	141	115	120	-0.378766	0.273924	0.667857	-0.995142	0.00829565	0.124372
LOC110674704|LOC110674704	0	0	0	0	0	0	0	0	0	0	0	0	0	0	3	0	0	0	0	0	NA	NA	NA	1.53787	0.632891	NA
LOC110674705|LOC110674705	0	0	1	0	0	0	0	0	0	2	0	0	0	0	0	1	0	1	0	0	0.420358	0.896324	NA	1.12729	0.726752	NA
LOC110674706|LOC110674706	0	0	0	0	0	9	0	0	9	0	13	0	0	7	0	3	0	0	0	0	4.76329	0.0557983	NA	-1.92505	0.53272	NA
LOC110674707|LOC110674707	20	28	26	14	32	34	16	12	29	27	29	20	18	24	17	19	14	20	24	30	0.338266	0.295129	0.682049	0.0604041	0.902089	0.978689
LOC110674708|LOC110674708	4	0	4	0	3	0	12	5	0	0	0	0	0	0	29	0	25	16	0	0	-3.25872	0.293649	NA	1.22112	0.44435	NA
LOC110674709|LOC110674709	679	773	688	391	158	216	120	100	542	617	559	238	347	403	145	137	148	99	116	108	-0.319699	0.123468	0.493263	-0.073199	0.768251	0.94667
LOC110674710|LOC110674710	0	3	1	2	4	2	4	3	5	5	3	0	2	6	4	5	5	7	5	9	1.38528	0.242431	NA	1.04712	0.175168	NA
LOC110674711|LOC110674711	0	0	0	0	0	0	0	0	0	0	0	0	0	0	0	0	0	0	0	0	NA	NA	NA	NA	NA	NA
LOC110674712|LOC110674712	32	47	49	53	11	10	0	4	88	55	42	10	28	35	3	4	6	8	8	20	-0.00345512	0.993972	0.999175	0.638056	0.496659	NA
LOC110674713|LOC110674713	43	53	60	34	5	13	3	3	75	66	41	16	22	24	1	3	4	4	12	10	-0.123843	0.757521	0.925784	0.19947	0.829802	NA
LOC110674714|LOC110674714	0	0	0	0	0	25	0	11	0	0	0	0	0	6	9	0	8	18	22	16	2.81789	0.373346	NA	0.66083	0.621758	0.908129
LOC110674715|LOC110674715	1032	1147	487	445	534	458	276	222	557	467	399	482	406	431	275	219	294	228	223	290	-0.521015	0.0359137	0.267319	-0.349562	0.141572	0.604578
LOC110674716|LOC110674716	2	0	11	13	1	3	0	2	7	2	0	6	2	4	5	2	0	10	5	2	-0.841441	0.48732	0.804571	1.70027	0.198996	NA
LOC110674717|LOC110674717	0	0	0	0	0	4	0	0	2	0	0	7	0	0	3	0	0	4	0	0	3.29903	0.295205	NA	0.473061	0.877869	NA
LOC110674718|LOC110674718	2460	4443	4789	3985	174	331	409	275	7661	6605	4928	1820	1904	2007	339	184	652	215	194	94	0.132133	0.715847	0.908056	-0.0410841	0.920272	0.984083
LOC110674719|LOC110674719	0	0	0	0	0	0	0	0	3	0	0	0	0	0	0	0	3	0	0	0	1.52252	0.636411	NA	1.44515	0.653736	NA
LOC110674720|LOC110674720	0	0	0	0	4	0	0	0	3	0	0	0	0	0	0	0	0	0	0	0	1.52252	0.636411	NA	-2.09558	0.506657	NA
LOC110674721|LOC110674721	0	0	0	0	0	0	0	0	0	0	0	0	0	0	0	0	0	0	0	0	NA	NA	NA	NA	NA	NA
LOC110674722|LOC110674722	0	0	0	0	0	0	0	0	0	0	0	0	0	0	0	0	1	0	0	0	NA	NA	NA	0.646401	0.841186	NA
LOC110674723|LOC110674723	57	55	37	46	78	102	39	32	48	68	34	90	69	83	54	45	47	128	60	72	0.674336	0.0955247	0.438766	0.394089	0.424916	0.833229
LOC110674724|LOC110674724	0	0	2	4	0	0	3	0	0	0	3	0	6	0	0	0	8	14	0	2	0.130654	0.957165	NA	2.68017	0.246096	NA
LOC110674725|LOC110674725	0	0	0	0	0	0	0	0	0	0	0	0	0	0	0	0	0	0	0	0	NA	NA	NA	NA	NA	NA
LOC110674726|LOC110674726	46	57	41	44	92	99	39	38	42	56	41	50	25	62	37	40	19	12	18	22	0.162275	0.614713	0.864367	-1.26984	0.00444794	0.0830936
LOC110674727|LOC110674727	5	4	0	0	9	9	5	0	0	4	0	0	6	0	0	18	0	4	0	6	0.0125132	0.995768	NA	-0.0120941	0.994024	NA
LOC110674728|LOC110674728	49	46	48	29	3	18	11	10	81	96	43	24	26	21	12	19	20	18	5	13	0.274647	0.516845	0.821264	0.578842	0.354421	0.793227
LOC110674729|LOC110674729	0	1	0	0	0	0	0	0	0	0	0	0	0	0	0	0	0	0	0	0	-0.541429	0.866711	NA	NA	NA	NA
LOC110674730|LOC110674730	0	0	8	0	0	0	0	0	0	0	0	0	7	0	0	0	0	0	0	0	-0.328123	0.913722	NA	NA	NA	NA
LOC110674731|LOC110674731	611	1176	301	447	36	212	35	69	595	740	1290	2150	614	898	32	25	20	136	88	147	1.02125	0.0202269	0.194633	0.0440339	0.952509	0.990105
LOC110674732|LOC110674732	1384	1888	2100	1649	1684	1348	1274	1098	1726	1470	1722	477	822	861	1272	1300	1103	680	694	1007	-0.477158	0.080698	0.405751	-0.269578	0.107659	0.536889
LOC110674733|LOC110674733	5	7	0	4	0	9	0	0	0	7	4	0	4	0	0	0	6	0	0	4	-0.495079	0.749067	NA	-0.515385	0.859173	NA
LOC110674734|LOC110674734	3	0	3	0	0	14	0	4	0	0	0	2	0	0	0	4	8	10	0	0	-1.88214	0.542482	NA	-0.162798	0.93278	NA
LOC110674735|LOC110674735	17	12	6	0	8	0	0	0	44	25	11	23	0	34	0	0	0	0	0	0	1.61543	0.107589	0.463706	-3.0862	0.320836	NA
LOC110674736|LOC110674736	36	19	15	19	14	31	12	8	16	21	13	7	16	22	13	22	27	15	19	18	-0.30404	0.525634	0.823714	0.399125	0.429536	0.835902
LOC110674737|LOC110674737	18	40	20	22	32	35	29	20	38	34	30	13	7	26	25	24	65	19	44	42	0.119978	0.787955	0.939547	0.487092	0.23842	0.715947
LOC110674738|LOC110674738	0	0	5	17	5	6	6	3	8	0	2	0	0	2	6	3	0	2	0	3	-1.68084	0.384108	NA	-0.958636	0.378255	NA
LOC110674739|LOC110674739	336	350	337	223	423	477	544	376	388	342	430	298	260	276	558	358	650	306	357	573	0.267874	0.0372402	0.272159	0.162136	0.380037	0.810874
LOC110674740|LOC110674740	0	0	0	0	0	0	0	0	2	1	0	0	1	0	0	5	0	0	0	3	1.95479	0.541875	NA	3.02088	0.3389	NA
LOC110674741|LOC110674741	38	40	56	40	25	29	28	16	40	45	46	60	51	58	34	28	81	15	8	13	0.408386	0.233302	0.629873	0.303479	0.575221	0.893725
LOC110674742|LOC110674742	4	6	6	7	0	0	8	0	9	5	6	0	0	0	0	0	18	0	0	0	-0.840011	0.479537	NA	0.361572	0.904579	NA
LOC110674743|LOC110674743	0	0	0	6	4	6	5	2	3	3	0	3	2	0	3	0	0	3	0	3	0.212202	0.915793	NA	-1.29837	0.324962	NA
LOC110674744|LOC110674744	11	8	7	0	4	9	4	0	12	7	9	4	18	14	0	0	0	0	0	0	1.01779	0.196101	0.589814	-4.31705	0.0847752	NA
LOC110674745|LOC110674745	4787	13792	26376	24395	75	24	14	5	50958	41960	23000	10624	6981	8976	368	26	33	10	7	67	0.416519	0.441898	0.779278	1.61415	0.0822163	0.47294
LOC110674746|LOC110674746	1	2	0	1	0	0	2	1	0	0	0	7	7	1	4	3	9	2	4	0	1.78714	0.335437	NA	2.34605	0.111313	NA
LOC110674747|LOC110674747	0	0	3	0	0	0	4	0	0	0	0	0	0	0	9	5	0	0	0	4	-1.88232	0.552644	NA	1.66028	0.476906	NA
LOC110674748|LOC110674748	16	38	23	24	11	10	22	21	33	31	22	35	10	11	10	13	23	23	10	14	0.0668967	0.882504	0.9732	0.096467	0.85784	0.966232
LOC110674749|LOC110674749	22643	25228	9071	8200	16217	10020	9374	8317	14313	13417	13908	9662	8305	8598	12264	8367	13261	5818	5717	7825	-0.302485	0.238821	0.634483	-0.177799	0.322543	0.773798
LOC110674750|LOC110674750	42	15	0	15	4	0	3	0	5	0	0	5	6	0	9	0	0	0	0	0	-2.4668	0.0912771	0.429051	-0.17381	0.953877	NA
LOC110674751|LOC110674751	89	113	79	81	87	170	40	49	99	111	90	192	123	115	57	75	50	119	140	138	0.673165	0.0425897	0.293218	0.448559	0.402196	0.822675
LOC110674752|LOC110674752	5	7	2	0	7	9	0	3	2	6	7	17	3	8	7	3	2	2	2	2	1.38497	0.148067	0.526703	-0.513564	0.620533	NA
LOC110674753|LOC110674753	0	0	0	0	17	11	12	3	3	0	11	0	0	4	14	10	12	0	4	7	4.07489	0.130619	NA	-0.348099	0.658027	NA
LOC110674754|LOC110674754	6	0	0	0	3	0	0	4	4	0	0	0	6	0	3	0	0	0	2	6	0.475763	0.870907	NA	0.184438	0.927884	NA
LOC110674755|LOC110674755	60	67	67	73	62	77	53	67	68	69	46	45	46	74	33	50	37	40	38	34	-0.0383946	0.893989	0.976439	-0.56317	0.0877551	0.486142
LOC110674756|LOC110674756	1	0	1	1	2	0	0	0	1	9	0	0	0	0	2	0	1	0	2	0	1.07902	0.633003	NA	0.976811	0.730445	NA
LOC110674757|LOC110674757	131	134	44	52	123	126	56	71	50	68	49	61	52	50	54	49	40	36	34	49	-0.461358	0.187359	0.579847	-0.929915	0.00318582	0.0663144
LOC110674758|LOC110674758	10	1	0	6	0	0	0	2	2	0	5	3	0	2	3	0	2	0	0	0	-1.01234	0.477671	NA	0.485655	0.878687	NA
LOC110674759|LOC110674759	0	0	0	0	0	0	0	5	0	0	0	1	0	2	0	0	3	0	0	3	1.80345	0.57446	NA	-0.565907	0.853844	NA
LOC110674760|LOC110674760	4079	4639	2652	2365	2222	2179	1910	1657	3412	2864	2796	1829	1880	2076	1801	1254	2234	1068	1291	1361	-0.289072	0.0537833	0.332335	-0.271905	0.0450269	0.348719
LOC110674761|LOC110674761	138	189	122	162	47	34	62	41	269	138	247	61	28	81	161	25	452	49	17	46	-0.114846	0.80044	0.945056	1.34574	0.0502553	0.368104
LOC110674762|LOC110674762	0	0	0	0	0	0	0	0	0	0	0	0	0	0	0	0	0	0	0	0	NA	NA	NA	NA	NA	NA
LOC110674763|LOC110674763	0	1	0	2	4	0	0	0	0	0	2	0	0	0	8	4	4	0	4	0	-0.993706	0.753518	NA	1.9797	0.299938	NA
LOC110674764|LOC110674764	0	0	0	0	0	0	0	0	0	0	1	0	0	0	0	0	0	0	0	0	0.6608	0.837696	NA	NA	NA	NA
LOC110674765|LOC110674765	0	1	7	7	6	0	5	0	11	8	4	0	11	19	15	12	17	4	9	0	1.34605	0.249467	0.645766	1.97538	0.105216	NA
LOC110674766|LOC110674766	94	89	102	15	224	91	291	160	88	88	146	271	406	399	475	204	768	604	405	681	2.02759	0.00105992	0.0311386	1.62318	1.99e-05	0.00179916
LOC110674767|LOC110674767	22	13	6	8	39	19	18	22	12	8	24	4	19	25	36	38	26	20	30	45	0.561387	0.390072	0.746447	0.597086	0.13449	0.590398
LOC110674768|LOC110674768	0	0	0	0	0	0	0	0	0	0	0	0	0	0	0	0	0	0	0	0	NA	NA	NA	NA	NA	NA
LOC110674769|LOC110674769	5	0	2	0	4	4	0	0	2	0	0	0	0	2	0	2	0	0	0	4	-1.21442	0.622735	NA	-0.757318	0.759352	NA
LOC110674770|LOC110674770	0	0	0	0	0	2	0	0	0	2	0	0	0	0	0	0	0	0	0	0	1.14169	0.723404	NA	-1.32174	0.68111	NA
LOC110674771|LOC110674771	24	7	0	11	28	24	5	0	19	0	6	4	0	7	9	0	8	4	22	8	-0.751219	0.567845	0.844769	-0.387814	0.735501	0.93878
LOC110674772|LOC110674772	6486	7638	5681	4953	5928	3495	6276	5253	7473	7534	7152	1024	1919	1953	6588	3978	7817	2417	2269	3288	-0.3989	0.345875	0.721679	-0.192851	0.465495	0.852681
LOC110674773|LOC110674773	24	28	24	26	0	16	31	7	51	46	45	32	14	46	28	0	62	21	15	8	0.751655	0.0337124	0.257662	0.756061	0.490082	0.862614
LOC110674774|LOC110674774	385	394	458	325	584	719	453	440	372	258	437	419	322	396	329	424	215	386	436	449	0.111059	0.636792	0.875793	-0.315159	0.340389	0.786494
LOC110674775|LOC110674775	1225	1286	954	828	1518	912	2021	1639	1382	1379	1621	590	579	648	1872	1351	2554	708	865	1121	0.0622751	0.790577	0.940351	-0.0473895	0.865234	0.967766
LOC110674776|LOC110674776	741	1121	1728	1578	220	1380	499	801	1213	1922	5652	4831	2212	2679	187	398	151	1333	219	334	1.41325	0.00164232	0.0406872	-0.446576	0.510189	0.870829
LOC110674777|LOC110674777	0	0	5	0	0	2	4	0	0	0	1	4	0	3	4	0	17	8	0	16	0.376458	0.880102	NA	2.39391	0.12673	NA
LOC110674778|LOC110674778	80	33	5	9	19	10	5	3	10	7	12	8	3	10	8	3	3	13	6	4	-1.70987	0.0200943	0.193637	-0.266379	0.741092	NA
LOC110674779|LOC110674779	12	13	33	12	0	14	8	14	10	16	15	24	0	10	5	16	11	13	2	7	-0.342137	0.652721	0.882953	0.0878429	0.92367	NA
LOC110674780|LOC110674780	0	0	0	0	0	0	0	0	0	0	0	0	0	0	0	0	4	5	0	0	NA	NA	NA	3.21913	0.30733	NA
LOC110674781|LOC110674781	15	18	23	14	15	26	11	6	18	27	23	18	20	15	22	3	11	18	15	20	0.379672	0.315738	0.695996	0.249862	0.700344	0.929414
LOC110674782|LOC110674782	7	5	4	11	0	0	2	0	8	9	6	6	0	8	3	4	6	0	0	3	-0.0541579	0.945041	0.986931	2.38746	0.232464	NA
LOC110674783|LOC110674783	4	0	14	7	0	0	0	0	3	0	4	0	0	0	0	6	3	0	0	0	-2.54216	0.143802	NA	3.0759	0.329937	NA
LOC110674784|LOC110674784	0	3	2	1	2	2	2	2	0	4	0	0	1	1	4	1	2	2	0	2	-0.367834	0.839894	NA	-0.0324108	0.977759	NA
LOC110674785|LOC110674785	0	0	0	0	0	0	0	0	0	0	0	0	0	0	5	0	0	0	0	0	NA	NA	NA	2.12097	0.506761	NA
LOC110674786|LOC110674786	36	145	64	27	2	3	3	6	72	18	81	314	109	27	7	3	8	0	5	0	0.996759	0.173658	0.562714	0.143093	0.901304	NA
LOC110674787|LOC110674787	13	60	28	28	9	23	10	9	6	3	5	15	9	35	0	4	7	4	3	20	-1.05337	0.167625	0.553271	-0.859551	0.3445	NA
LOC110674788|LOC110674788	0	0	0	0	0	0	0	0	0	0	0	0	0	0	0	0	0	0	0	4	NA	NA	NA	2.00338	0.531444	NA
LOC110674789|LOC110674789	20	21	23	3	10	5	15	8	31	45	22	14	17	21	24	0	15	9	0	4	0.767886	0.129231	0.501917	-0.110394	0.91739	NA
LOC110674790|LOC110674790	79	101	103	60	103	98	54	75	58	71	64	46	48	68	26	31	41	47	61	83	-0.343175	0.150116	0.529031	-0.543042	0.217432	0.693851
LOC110674791|LOC110674791	0	0	0	0	0	0	0	0	0	0	0	0	0	0	0	0	0	0	0	0	NA	NA	NA	NA	NA	NA
LOC110674792|LOC110674792	37	37	36	44	12	17	26	37	27	35	31	0	12	24	31	23	4	17	12	23	-0.764793	0.240932	0.636814	-0.203339	0.744286	0.940582
LOC110674793|LOC110674793	29	44	47	36	17	39	29	40	27	12	19	30	15	34	24	43	25	35	0	23	-0.565219	0.191346	0.585101	-0.218907	0.765978	0.946112
LOC110674794|LOC110674794	6	0	11	11	10	0	0	6	13	5	0	4	9	5	13	5	11	8	0	4	-0.138481	0.899014	0.977083	0.858585	0.501978	NA
LOC110674795|LOC110674795	330	337	217	227	237	381	145	133	199	193	190	304	213	197	156	160	147	157	165	191	-0.125813	0.636844	0.875793	-0.248511	0.454986	0.847585
LOC110674796|LOC110674796	1933	2069	1616	1301	2183	2945	2462	2115	1912	1904	1953	1944	1411	1422	2328	1591	2369	1713	1689	1900	0.218032	0.098423	0.444208	-0.177726	0.283725	0.748428
LOC110674797|LOC110674797	351	387	219	131	233	222	194	173	188	165	180	180	246	179	174	74	279	116	110	187	-0.242579	0.415296	0.764078	-0.28092	0.304045	0.76108
LOC110674798|LOC110674798	0	0	0	0	0	4	0	0	0	0	5	0	0	0	0	0	0	0	0	0	2.14447	0.501959	NA	-2.28355	0.467679	NA
LOC110674799|LOC110674799	0	0	1	0	0	2	0	0	0	0	1	0	0	0	2	0	0	0	0	2	-0.0605355	0.985028	NA	0.431726	0.892531	NA
LOC110674800|LOC110674800	9	5	11	7	2	5	11	10	15	13	5	30	63	59	11	4	12	81	44	114	2.27383	0.00394492	0.0717012	2.91148	0.00150994	0.040645
LOC110674801|LOC110674801	244	209	225	254	383	773	337	294	227	256	298	423	272	321	376	333	377	477	371	508	0.562192	0.0600648	0.35229	0.0720172	0.826202	0.960142
LOC110674802|LOC110674802	36	9	40	29	25	33	47	18	23	20	7	4	10	16	42	30	31	12	32	32	-1.00741	0.097945	0.443326	0.112409	0.787904	0.951499
LOC110674803|LOC110674803	0	0	0	0	1	4	0	0	0	0	0	0	2	0	0	0	0	0	4	5	1.14169	0.723404	NA	0.615764	0.807119	NA
LOC110674804|LOC110674804	0	0	4	0	0	0	0	0	0	0	0	0	0	0	0	0	0	0	0	0	-2.29813	0.464651	NA	NA	NA	NA
LOC110674805|LOC110674805	0	0	0	0	0	3	4	0	0	0	0	0	0	0	0	0	8	8	0	0	NA	NA	NA	0.775155	0.74242	NA
LOC110674806|LOC110674806	43	38	31	18	53	17	32	37	24	35	40	6	7	9	25	31	44	4	16	14	-0.591945	0.268295	0.664185	-0.556856	0.298234	0.757397
LOC110674807|LOC110674807	11	14	8	6	22	5	8	14	7	8	11	2	5	7	16	20	16	6	4	8	-0.368842	0.524361	0.823601	0.0392074	0.950412	0.989685
LOC110674808|LOC110674808	17	17	11	9	19	14	8	8	9	9	11	15	10	11	11	17	0	14	8	15	-0.0882966	0.852629	0.96346	0.0965417	0.903793	0.979371
LOC110674809|LOC110674809	0	0	1	0	0	0	0	0	0	0	0	0	0	0	0	4	0	0	0	0	-0.541429	0.866711	NA	2.03344	0.525081	NA
LOC110674810|LOC110674810	0	18	19	7	3	6	9	16	4	5	6	0	11	7	10	7	14	5	4	6	-0.727781	0.496131	0.810681	-0.130398	0.850826	NA
LOC110674811|LOC110674811	117	108	97	89	67	56	44	69	83	80	47	37	23	66	32	47	27	13	21	34	-0.736983	0.0185036	0.185301	-0.893663	0.0191624	0.211518
LOC110674812|LOC110674812	0	4	0	4	6	6	5	10	4	1	1	9	2	0	4	6	11	2	4	4	0.714825	0.63716	NA	-0.320794	0.654919	NA
LOC110674813|LOC110674813	3368	4484	2758	2449	2896	1533	2472	2084	3862	3450	3244	1388	1412	1532	2575	1431	3800	902	1003	1454	-0.269112	0.254178	0.650635	-0.214746	0.448352	0.84568
LOC110674814|LOC110674814	372	463	403	333	121	69	122	58	598	552	450	8	37	30	169	154	155	14	44	54	-0.52187	0.580913	0.850574	0.159313	0.757348	0.94369
LOC110674815|LOC110674815	1354	1547	904	730	2058	1200	784	587	1372	1011	1246	469	428	370	1558	1102	973	400	437	496	-0.355687	0.23779	0.634027	-0.342738	0.351531	0.792162
LOC110674816|LOC110674816	65	65	21	28	61	36	29	24	22	10	26	20	34	20	14	8	8	8	18	15	-0.748092	0.12146	0.489896	-1.4239	0.00371683	0.0736157
LOC110674817|LOC110674817	0	0	0	0	0	0	0	0	0	0	1	1	1	1	1	0	0	0	0	0	2.15242	0.454421	NA	0.646401	0.841186	NA
LOC110674818|LOC110674818	0	2	0	4	0	0	0	0	0	0	0	0	0	0	0	0	0	0	0	0	-2.96382	0.341011	NA	NA	NA	NA
LOC110674819|LOC110674819	6	13	8	4	2	0	0	0	12	15	7	3	4	4	3	5	3	0	0	0	0.105895	0.870375	0.969118	1.95344	0.439234	NA
LOC110674820|LOC110674820	0	3	14	4	0	0	4	0	0	6	4	0	1	0	0	0	0	0	0	0	-1.5102	0.350804	NA	-2.2474	0.475049	NA
LOC110674821|LOC110674821	0	2	0	0	0	0	3	6	0	0	4	0	0	0	2	0	7	0	0	0	0.504979	0.874825	NA	-0.90645	0.707379	NA
LOC110674822|LOC110674822	0	2	0	0	0	0	3	0	0	0	4	0	0	0	0	0	7	0	0	0	0.504979	0.874825	NA	0.435123	0.889346	NA
LOC110674823|LOC110674823	115	124	110	67	165	215	109	52	78	73	289	134	108	93	83	87	266	209	79	190	0.505479	0.195828	0.589781	0.35871	0.423404	0.832188
LOC110674824|LOC110674824	28	28	102	48	39	13	25	16	77	79	52	19	54	53	34	34	26	18	35	27	0.212243	0.666789	0.889835	0.536018	0.210677	0.687143
LOC110674825|LOC110674825	8	11	9	0	0	28	6	10	2	8	9	19	8	4	17	5	9	12	6	0	0.583828	0.513344	0.820103	-0.325265	0.77102	NA
LOC110674826|LOC110674826	0	0	0	0	0	0	0	0	0	0	0	0	0	0	0	0	0	0	0	0	NA	NA	NA	NA	NA	NA
LOC110674827|LOC110674827	224	291	122	92	124	94	112	49	263	269	240	74	112	99	104	111	150	49	52	80	0.111337	0.752278	0.923956	0.0701517	0.810879	0.957724
LOC110674828|LOC110674828	0	0	0	0	0	0	0	0	0	0	0	0	0	0	0	0	0	0	0	0	NA	NA	NA	NA	NA	NA
LOC110674829|LOC110674829	64	62	53	19	48	77	20	31	36	49	35	32	23	46	26	19	28	22	17	43	-0.203896	0.569021	0.844769	-0.609508	0.18351	0.658312
LOC110674830|LOC110674830	344	245	193	191	109	123	76	79	205	200	166	112	169	165	105	69	98	41	23	67	-0.337837	0.13705	0.510775	-0.441332	0.170976	0.642278
LOC110674831|LOC110674831	17899	21105	13451	16361	4598	3426	2268	1862	11385	15007	11397	11175	11797	10718	1793	1576	1120	1481	1639	1476	-0.332672	0.0603277	0.352545	-0.758584	0.00707881	0.111847
LOC110674832|LOC110674832	43	0	16	9	0	0	0	6	9	0	258	601	8	194	0	0	4	2	0	5	3.65024	0.0336935	0.257662	0.165571	0.945892	NA
LOC110674833|LOC110674833	720	889	850	672	1073	640	949	804	868	776	741	212	496	411	748	945	659	542	567	898	-0.301967	0.270854	0.666413	-0.0783978	0.725313	0.937091
LOC110674834|LOC110674834	557	498	338	284	442	306	409	380	573	445	466	231	215	323	551	354	685	203	310	301	-0.0109935	0.960494	0.991263	0.151221	0.518735	0.874451
LOC110674835|LOC110674835	17	6	10	12	18	4	17	8	20	14	25	9	5	22	3	12	13	8	7	4	0.597521	0.290142	0.678567	-0.384172	0.576843	NA
LOC110674836|LOC110674836	10416	10469	3709	2946	10877	5489	7880	6658	7220	6240	6653	1784	3179	2614	14408	10336	10573	4441	4867	7177	-0.409883	0.273389	0.667857	0.273028	0.282799	0.746816
LOC110674837|LOC110674837	35	8	37	16	48	25	49	0	9	12	37	9	22	10	112	7	154	29	16	59	-0.396262	0.530322	0.825807	1.10323	0.205409	0.683432
LOC110674838|LOC110674838	44	67	55	57	0	0	6	4	173	115	71	339	330	371	5	0	21	0	0	3	2.36979	6.94e-06	0.000930668	0.709709	0.715004	NA
LOC110674839|LOC110674839	836	927	764	660	756	706	673	752	725	704	575	703	717	648	606	532	570	461	533	600	-0.016239	0.931068	0.984621	-0.225034	0.212486	0.687457
LOC110674840|LOC110674840	0	0	0	0	0	0	0	0	3	0	0	0	0	0	3	0	3	4	0	0	1.52252	0.636411	NA	3.3043	0.272769	NA
LOC110674841|LOC110674841	0	0	3	0	1	0	8	4	0	0	0	0	0	0	4	0	23	9	0	0	-1.88232	0.552644	NA	0.831699	0.624958	NA
LOC110674842|LOC110674842	0	3	0	9	4	3	5	5	0	0	3	0	0	0	4	6	8	8	17	17	-2.63302	0.350178	NA	1.46771	0.0536493	NA
LOC110674843|LOC110674843	0	0	0	0	0	0	0	0	0	0	0	0	0	0	0	1	0	0	0	0	NA	NA	NA	0.646401	0.841186	NA
LOC110674844|LOC110674844	0	0	0	0	0	0	0	0	0	0	0	0	0	0	0	0	0	0	0	0	NA	NA	NA	NA	NA	NA
LOC110674845|LOC110674845	429	395	278	203	287	251	242	180	234	394	285	163	255	259	276	247	261	206	178	272	-0.0933193	0.706147	0.904611	0.16836	0.28895	0.752752
LOC110674846|LOC110674846	5	12	12	6	8	9	7	5	5	3	6	5	7	7	3	7	0	0	3	7	-0.437117	0.490799	0.807498	-0.921946	0.374524	NA
LOC110674847|LOC110674847	0	0	0	0	3	0	2	0	0	0	0	0	0	0	0	0	0	0	0	0	NA	NA	NA	-2.47751	0.429197	NA
LOC110674848|LOC110674848	567	598	358	482	1014	553	764	588	414	517	416	371	792	713	1133	1156	936	1131	1138	1823	0.354767	0.29802	0.682894	0.963768	0.000379702	0.0148914
LOC110674849|LOC110674849	455	597	378	362	951	523	726	581	359	416	275	77	304	169	812	673	545	239	387	390	-0.586215	0.0907789	0.427921	-0.314744	0.243241	0.719816
LOC110674850|LOC110674850	1344	1555	869	836	1153	1063	677	570	824	1198	916	490	1182	981	816	1093	829	679	741	891	-0.069486	0.80345	0.946337	0.161537	0.485083	0.86131
LOC110674851|LOC110674851	372	393	234	301	370	318	300	233	319	355	331	195	397	444	332	417	347	342	361	449	0.284601	0.317556	0.697572	0.504213	0.0236882	0.241266
LOC110674852|LOC110674852	1370	1546	942	1069	1072	962	740	737	969	1462	837	512	1072	855	1086	1370	964	709	832	1051	-0.179542	0.485346	0.804247	0.365633	0.0722462	0.438544
LOC110674853|LOC110674853	13	6	0	2	53	7	60	28	8	3	12	7	16	20	59	73	36	43	32	73	1.39217	0.13024	0.503206	0.708963	0.17256	0.644329
LOC110674854|LOC110674854	5	10	3	7	9	1	3	0	6	11	6	5	8	3	7	3	11	6	2	2	0.243195	0.712779	0.906869	0.859971	0.408999	NA
LOC110674855|LOC110674855	717	798	463	473	594	495	430	383	496	672	429	285	581	460	504	680	505	468	427	516	-0.114656	0.651591	0.882726	0.312048	0.121817	0.566535
LOC110674856|LOC110674856	0	0	0	0	0	0	0	0	0	0	0	0	0	0	1	0	0	1	0	5	NA	NA	NA	2.8306	0.37109	NA
LOC110674857|LOC110674857	0	0	0	0	5	0	0	0	0	0	0	0	0	0	0	4	0	3	2	5	NA	NA	NA	1.34769	0.501841	NA
LOC110674858|LOC110674858	0	0	0	0	2	0	0	0	0	0	0	0	0	0	0	0	0	1	0	1	NA	NA	NA	-0.239825	0.940675	NA
LOC110674859|LOC110674859	0	0	0	0	0	0	0	0	0	0	0	0	0	0	3	0	0	0	0	5	NA	NA	NA	2.9242	0.355026	NA
LOC110674860|LOC110674860	0	0	0	0	0	0	0	12	5	0	0	0	0	0	0	6	3	0	0	0	2.09394	0.512447	NA	-1.1717	0.679066	NA
LOC110674861|LOC110674861	34	77	45	60	0	6	8	2	16	34	33	19	24	8	2	10	7	2	0	2	-1.11457	0.00953009	0.120985	-0.00230844	0.998504	NA
LOC110674862|LOC110674862	10030	10559	6718	5164	5616	2699	5103	3869	11919	10877	9146	3880	4025	4043	7083	4085	8649	2628	2645	4025	-0.025553	0.926294	0.983706	0.245363	0.345269	0.789148
LOC110674863|LOC110674863	0	0	0	0	0	0	0	0	0	0	0	0	0	0	0	0	0	0	0	0	NA	NA	NA	NA	NA	NA
LOC110674864|LOC110674864	0	0	0	0	0	0	0	0	0	0	0	0	0	0	4	0	0	0	0	0	NA	NA	NA	1.83892	0.566521	NA
LOC110674865|LOC110674865	8	0	0	3	0	0	4	4	0	0	0	4	7	0	0	10	4	0	0	0	-0.194045	0.934438	NA	0.194335	0.934831	NA
LOC110674866|LOC110674866	0	0	2	0	4	0	0	1	0	3	0	0	0	0	0	3	3	0	0	7	0.0674984	0.983197	NA	0.957375	0.644222	NA
LOC110674867|LOC110674867	1	0	1	2	1	0	0	0	1	1	0	1	0	1	0	0	1	0	0	0	-0.518058	0.764344	NA	-0.0749348	0.981468	NA
LOC110674868|LOC110674868	1	0	1	3	1	0	0	0	1	1	0	1	0	1	0	0	0	0	0	0	-0.869757	0.609103	NA	-0.555828	0.863201	NA
LOC110674869|LOC110674869	0	0	0	0	0	0	2	7	0	0	0	0	0	0	2	2	2	0	3	0	NA	NA	NA	-0.567614	0.74751	NA
LOC110674870|LOC110674870	5	4	4	3	14	6	9	3	4	0	0	0	8	8	10	7	6	3	5	11	0.0742785	0.956247	NA	-0.00636091	0.992409	NA
LOC110674871|LOC110674871	17	13	15	28	13	34	14	9	18	13	29	10	15	14	10	19	9	15	16	22	-0.0492331	0.918416	0.980832	0.0195628	0.97323	0.995868
LOC110674872|LOC110674872	0	0	0	0	0	0	0	0	0	0	0	0	0	0	0	0	0	0	0	0	NA	NA	NA	NA	NA	NA
LOC110674873|LOC110674873	2450	2432	1538	1324	2301	1269	1556	1202	1911	1842	2224	1033	1253	1171	2196	2210	2818	1567	1409	2090	-0.13054	0.463783	0.791751	0.531828	0.000691868	0.0231465
LOC110674874|LOC110674874	31	49	29	18	24	51	45	45	38	41	15	34	32	26	21	36	36	20	15	20	0.207293	0.596789	0.857194	-0.635717	0.115512	0.554764
LOC110674875|LOC110674875	0	0	0	0	0	3	0	0	0	0	4	0	0	0	0	0	5	4	8	4	1.84305	0.565898	NA	2.50662	0.19257	NA
LOC110674876|LOC110674876	0	0	4	0	0	1	7	0	0	0	0	0	6	7	0	0	0	0	6	4	1.51572	0.596971	NA	0.147189	0.952531	NA
LOC110674877|LOC110674877	0	0	3	0	6	6	7	0	0	3	10	0	0	0	17	6	25	7	5	0	1.45769	0.622395	NA	1.15754	0.267323	NA
LOC110674878|LOC110674878	0	3	0	0	0	0	0	0	0	0	0	0	0	2	5	0	0	0	6	0	-0.640765	0.840943	NA	3.60574	0.251558	NA
LOC110674879|LOC110674879	0	0	0	0	0	0	0	0	0	0	0	0	0	0	0	0	0	0	0	0	NA	NA	NA	NA	NA	NA
LOC110674880|LOC110674880	8	0	9	2	4	9	4	5	2	2	4	0	0	4	8	2	0	5	6	2	-1.15893	0.389817	NA	-0.291381	0.766657	NA
LOC110674881|LOC110674881	18	21	22	9	35	28	30	17	30	20	9	57	20	47	20	15	19	52	25	15	1.09164	0.066025	0.370874	0.11609	0.831901	0.960142
LOC110674882|LOC110674882	11	8	29	8	4	16	10	12	2	14	4	0	0	7	18	13	0	15	16	6	-1.55072	0.136899	0.510595	0.338556	0.700522	0.929414
LOC110674883|LOC110674883	2	2	3	2	3	1	3	2	3	3	2	1	2	2	3	2	4	0	2	3	0.0938962	0.921969	NA	0.155588	0.88631	NA
LOC110675039|LOC110675039	3	5	4	3	2	7	6	4	10	6	2	2	6	6	7	6	6	2	3	5	0.693672	0.36971	NA	0.121432	0.873908	NA
LOC110675050|LOC110675050	3	5	5	3	7	8	5	4	7	6	2	3	6	6	6	5	6	2	3	6	0.527094	0.477445	NA	-0.230907	0.740864	NA
LOC110675094|LOC110675094	38	36	27	20	7	17	8	15	29	12	19	6	13	11	16	8	11	17	8	17	-0.858542	0.0418818	0.289661	0.266836	0.641884	0.913121
LOC110675095|LOC110675095	7	7	0	8	0	11	0	4	0	0	11	4	3	0	4	2	6	4	15	0	-0.74207	0.635257	NA	0.703085	0.626248	NA
LOC110675096|LOC110675096	0	0	0	0	0	0	0	0	0	0	0	0	0	0	0	0	0	0	0	0	NA	NA	NA	NA	NA	NA
LOC110675097|LOC110675097	0	0	0	0	0	0	0	0	0	0	0	0	0	0	0	0	0	0	0	0	NA	NA	NA	NA	NA	NA
LOC110675098|LOC110675098	0	0	0	0	0	0	0	0	0	0	0	0	0	0	0	0	0	0	0	0	NA	NA	NA	NA	NA	NA
LOC110675099|LOC110675099	0	16	0	5	0	0	0	0	6	0	0	10	0	0	0	0	0	0	0	0	-0.65271	0.773997	NA	NA	NA	NA
LOC110675100|LOC110675100	1	1	0	1	3	0	2	0	0	0	4	0	2	0	1	5	0	0	1	5	0.566643	0.799623	NA	0.958142	0.599867	NA
LOC110675101|LOC110675101	0	0	0	3	0	0	0	0	0	0	3	0	0	0	0	0	0	5	0	0	-0.734335	0.815541	NA	2.63664	0.405779	NA
LOC110675102|LOC110675102	0	0	0	0	0	0	0	0	0	0	0	0	0	0	0	0	0	0	0	0	NA	NA	NA	NA	NA	NA
LOC110675103|LOC110675103	4	9	6	0	11	20	6	0	16	10	4	0	10	8	0	0	15	6	7	0	1.00328	0.321399	0.701278	-0.782845	0.615145	NA
LOC110675104|LOC110675104	0	0	0	0	0	0	0	0	0	0	0	0	0	0	0	0	0	0	0	0	NA	NA	NA	NA	NA	NA
LOC110675105|LOC110675105	4	2	4	3	0	6	6	5	3	3	5	7	0	9	2	2	0	2	6	11	0.655811	0.492337	NA	0.057769	0.962915	NA
LOC110675106|LOC110675106	22	20	2	14	0	5	3	2	12	4	4	0	7	12	6	0	0	0	0	0	-0.945929	0.286609	0.676877	-1.41016	0.557993	NA
LOC110675107|LOC110675107	0	0	0	0	0	2	0	0	0	0	0	0	0	0	0	0	0	0	2	0	NA	NA	NA	-0.359949	0.910892	NA
LOC110675108|LOC110675108	12	5	4	4	3	13	6	6	3	1	11	8	0	2	6	1	5	2	6	5	-0.436878	0.661177	0.887418	-0.615981	0.453081	NA
LOC110675110|LOC110675110	0	0	0	0	0	0	0	4	0	0	0	0	0	0	0	0	0	0	0	0	NA	NA	NA	-2.4867	0.42742	NA
LOC110675111|LOC110675111	0	0	0	0	0	0	0	0	0	0	0	0	0	0	0	0	0	0	0	0	NA	NA	NA	NA	NA	NA
LOC110675112|LOC110675112	47	11	31	22	49	48	23	19	45	35	40	43	49	22	44	30	28	22	46	37	0.661616	0.15278	0.531633	0.211532	0.618695	0.907246
LOC110675113|LOC110675113	0	0	0	0	0	0	0	0	0	0	0	6	3	0	0	0	0	0	0	0	3.43485	0.275294	NA	NA	NA	NA
LOC110675114|LOC110675114	49	63	40	35	4	0	6	13	38	37	49	39	11	9	0	3	0	0	4	0	-0.475281	0.272923	0.667857	-2.03234	0.272311	NA
LOC110675115|LOC110675115	5	2	3	4	2	2	0	0	0	1	4	2	3	1	0	2	3	0	0	0	-0.75625	0.476295	NA	-0.222038	0.934151	NA
LOC110675116|LOC110675116	0	0	0	0	1	1	1	0	1	0	1	0	4	0	0	0	1	0	1	0	2.76099	0.383366	NA	-0.840926	0.740826	NA
LOC110675117|LOC110675117	3	4	0	0	5	2	0	3	0	2	0	0	0	0	0	0	0	0	4	0	-1.94136	0.533123	NA	-1.4015	0.563653	NA
LOC110675118|LOC110675118	4	3	2	8	3	3	0	8	0	0	0	0	0	5	0	0	4	0	0	1	-2.10076	0.251864	NA	-2.25177	0.246412	NA
LOC110675119|LOC110675119	2845	4335	4261	3454	652	600	1055	603	5438	5902	4268	1483	1507	2155	1153	678	2492	691	365	815	-0.0351223	0.914084	0.979639	0.534821	0.124062	0.571748
LOC110675120|LOC110675120	0	0	0	0	0	0	0	0	0	0	0	0	0	0	0	0	0	0	0	0	NA	NA	NA	NA	NA	NA
LOC110675121|LOC110675121	8	10	4	13	0	0	0	0	13	0	0	4	0	0	0	0	0	0	0	4	-1.63167	0.267632	0.66325	2.00338	0.531444	NA
LOC110675122|LOC110675122	83	79	79	45	67	50	89	80	71	73	101	102	50	55	110	70	244	46	40	90	0.268509	0.341717	0.718098	0.492984	0.218364	0.69444
LOC110675124|LOC110675124	66	79	46	77	96	78	92	131	43	77	95	80	51	39	86	92	162	64	68	72	0.100984	0.767169	0.930511	-0.0421466	0.883517	0.972604
LOC110675125|LOC110675125	0	0	0	0	2	0	0	0	0	0	9	0	0	0	0	0	0	0	0	0	2.98039	0.345632	NA	-1.20161	0.709237	NA
LOC110675126|LOC110675126	0	0	0	0	0	0	0	0	0	0	0	0	0	0	0	0	0	0	0	0	NA	NA	NA	NA	NA	NA
LOC110675127|LOC110675127	0	0	0	0	0	0	0	0	0	0	0	0	0	0	0	0	0	0	0	0	NA	NA	NA	NA	NA	NA
LOC110675128|LOC110675128	1298	1359	1246	1048	1979	4728	1604	1607	1327	1362	1380	1903	1493	1928	1312	1920	1287	3062	2716	2609	0.572501	0.0220006	0.20353	0.0698249	0.874945	0.970188
LOC110675129|LOC110675129	0	1	0	0	0	0	0	0	0	0	0	0	0	0	0	1	0	0	0	0	-0.541429	0.866711	NA	0.646401	0.841186	NA
LOC110675130|LOC110675130	5	5	2	4	10	3	6	3	8	7	2	4	11	9	6	8	11	8	8	20	1.01501	0.185146	0.578527	1.09667	0.106541	NA
LOC110675131|LOC110675131	10	11	0	2	0	0	0	2	0	3	2	0	6	0	4	0	2	0	2	2	-1.27111	0.426013	NA	1.74441	0.418199	NA
LOC110675133|LOC110675133	253	256	136	163	228	132	91	85	344	358	384	321	213	253	137	126	102	66	49	109	0.809682	1.89e-05	0.0020392	-0.284105	0.369638	0.804432
LOC110675135|LOC110675135	0	0	0	0	4	0	0	0	9	0	0	0	2	0	3	0	0	0	0	0	3.33928	0.289206	NA	-0.723216	0.818367	NA
LOC110675136|LOC110675136	4	0	0	0	0	0	0	0	0	0	0	0	0	0	0	0	0	0	0	0	-2.2197	0.480662	NA	NA	NA	NA
LOC110675137|LOC110675137	0	0	0	0	0	0	0	0	0	0	0	0	0	0	0	0	0	0	0	0	NA	NA	NA	NA	NA	NA
LOC110675138|LOC110675138	46	86	33	40	64	65	69	33	87	79	75	6	20	10	34	42	75	15	32	20	-0.0811934	0.896518	0.976557	-0.552461	0.168736	0.638318
LOC110675139|LOC110675139	22	12	6	1	4	8	7	4	11	15	22	6	13	6	4	7	9	2	7	11	0.460439	0.511975	0.81915	0.358448	0.617812	NA
LOC110675140|LOC110675140	0	0	0	0	0	0	0	0	0	0	0	0	0	0	0	0	0	0	0	0	NA	NA	NA	NA	NA	NA
LOC110675142|LOC110675142	14	15	24	10	8	5	3	10	6	6	18	11	21	5	3	15	4	9	4	6	-0.262447	0.674487	0.891942	0.263443	0.738727	NA
LOC110675143|LOC110675143	4	0	0	0	0	0	0	0	0	0	4	0	0	0	0	0	0	0	0	0	-0.556559	0.858934	NA	NA	NA	NA
LOC110675144|LOC110675144	0	0	0	0	0	0	0	0	0	1	0	0	0	0	0	0	0	0	0	0	0.6608	0.837696	NA	NA	NA	NA
LOC110675145|LOC110675145	473	644	321	274	325	194	311	269	470	418	597	115	96	138	482	152	697	152	110	227	-0.393024	0.350603	0.724512	0.153633	0.691925	0.926075
LOC110675146|LOC110675146	869	918	848	726	812	658	791	604	1020	912	1035	500	460	562	882	730	1579	460	366	619	-0.0442087	0.792887	0.941243	0.176943	0.473134	0.857639
LOC110675147|LOC110675147	0	0	0	0	0	0	0	0	0	0	0	0	2	0	0	0	0	0	0	0	1.14169	0.723404	NA	NA	NA	NA
LOC110675148|LOC110675148	4	0	0	0	5	0	0	0	0	0	0	0	2	0	0	2	0	0	0	0	-1.25792	0.689405	NA	-1.4521	0.643452	NA
LOC110675149|LOC110675149	37	23	29	6	214	210	73	53	32	9	48	22	10	24	47	52	37	42	56	40	0.200788	0.726042	0.912993	-1.32938	0.00229818	0.0531635
LOC110675150|LOC110675150	22384	27874	16042	13713	23520	18891	15763	15324	22352	20888	26201	6245	6744	8239	27243	23341	24152	14077	12709	21199	-0.299576	0.362711	0.73331	0.292069	0.0606464	0.402721
LOC110675151|LOC110675151	0	0	0	0	0	0	0	0	0	0	0	0	0	0	0	0	0	0	0	0	NA	NA	NA	NA	NA	NA
LOC110675152|LOC110675152	8	8	0	0	32	0	0	3	4	0	0	4	0	0	0	0	0	0	0	5	-1.28332	0.57088	NA	-3.08941	0.227745	NA
LOC110675153|LOC110675153	341	578	616	479	433	682	471	445	451	471	437	927	682	755	297	540	276	505	546	720	0.554969	0.124819	0.495804	0.157164	0.675337	0.923813
LOC110675154|LOC110675154	6	6	0	0	0	0	0	0	0	0	0	0	0	0	0	0	0	0	0	0	-3.69272	0.232377	NA	NA	NA	NA
LOC110675155|LOC110675155	0	0	0	0	0	0	0	0	0	0	4	0	0	0	0	0	0	0	0	0	1.84305	0.565898	NA	NA	NA	NA
LOC110675156|LOC110675156	6	0	0	0	4	4	0	0	0	0	0	0	0	0	0	0	0	0	0	0	-2.80297	0.368794	NA	-3.18793	0.304635	NA
LOC110675157|LOC110675157	268	210	35	42	263	188	25	37	21	49	6	19	24	21	43	9	19	14	22	16	-2.28692	0.000284083	0.0123683	-2.42446	0.000126758	0.00697634
LOC110675158|LOC110675158	0	0	0	0	0	0	0	0	0	0	0	0	0	0	0	0	0	0	0	0	NA	NA	NA	NA	NA	NA
LOC110675159|LOC110675159	0	0	0	3	0	0	2	0	0	0	0	0	0	0	0	0	4	0	0	7	-2.10971	0.503592	NA	1.86992	0.542189	NA
LOC110675160|LOC110675160	5	0	0	0	6	3	0	0	1	3	0	5	7	0	0	0	1	2	0	0	1.46373	0.465218	NA	-1.89545	0.450534	NA
LOC110675161|LOC110675161	0	0	3	0	0	0	0	0	0	0	0	0	0	0	0	0	0	0	0	0	-1.88232	0.552644	NA	NA	NA	NA
LOC110675162|LOC110675162	1947	2299	2454	1832	1837	1834	1296	1325	2600	2231	2087	1507	1673	1801	1242	1330	1289	1170	1291	1567	0.0548787	0.678724	0.893674	-0.062023	0.763726	0.945399
LOC110675163|LOC110675163	19	30	33	28	135	122	54	63	14	19	30	45	41	36	82	78	146	141	180	131	0.418694	0.404041	0.757055	0.693298	0.0890046	0.489174
LOC110675165|LOC110675165	0	0	1	0	3	0	0	2	0	0	0	0	0	0	0	1	13	0	0	1	-0.541429	0.866711	NA	0.840757	0.699184	NA
LOC110675167|LOC110675167	2	5	2	7	10	3	4	4	5	0	0	5	11	4	9	9	3	10	6	4	0.340434	0.776721	NA	0.633489	0.402393	NA
LOC110675168|LOC110675168	0	0	0	0	0	0	0	0	0	0	0	0	0	0	0	0	0	0	0	0	NA	NA	NA	NA	NA	NA
LOC110675169|LOC110675169	0	0	0	0	0	0	0	0	0	0	0	0	0	0	0	0	0	0	0	0	NA	NA	NA	NA	NA	NA
LOC110675171|LOC110675171	0	0	0	0	0	0	0	0	0	0	0	0	0	0	0	0	0	0	0	0	NA	NA	NA	NA	NA	NA
LOC110675172|LOC110675172	10	12	16	21	5	10	14	19	7	14	15	8	0	0	5	5	5	12	10	7	-1.01298	0.275612	0.669615	-0.512811	0.466932	NA
LOC110675173|LOC110675173	9	10	0	0	4	0	0	0	0	7	0	0	0	0	0	0	0	0	4	10	-1.8502	0.495775	NA	1.6677	0.562398	NA
LOC110675174|LOC110675174	0	0	0	0	0	0	1	1	0	0	0	0	0	0	0	0	2	0	0	0	NA	NA	NA	-0.359476	0.91101	NA
LOC110675175|LOC110675175	0	0	0	0	0	0	0	0	0	0	0	0	0	0	0	0	0	0	0	0	NA	NA	NA	NA	NA	NA
LOC110675176|LOC110675176	4	4	2	2	0	0	0	1	11	1	3	2	3	11	0	2	0	0	1	0	0.996582	0.28918	NA	0.99447	0.756947	NA
LOC110675177|LOC110675177	0	0	0	0	2	2	1	0	2	0	2	2	0	0	2	0	0	0	1	0	2.53048	0.425598	NA	-1.11407	0.625533	NA
LOC110675178|LOC110675178	185	112	155	48	101	119	321	65	231	103	317	80	59	47	507	31	1394	108	79	102	0.243849	0.616835	0.864367	1.19212	0.115419	0.554572
LOC110675179|LOC110675179	1	0	0	0	0	0	1	0	0	3	1	0	0	0	0	2	1	1	0	0	1.15431	0.719034	NA	1.29877	0.665535	NA
LOC110675180|LOC110675180	0	0	0	0	0	0	0	0	0	0	0	0	0	0	0	0	0	0	0	0	NA	NA	NA	NA	NA	NA
LOC110675181|LOC110675181	13	14	6	0	0	0	0	4	11	0	0	6	6	0	4	0	0	0	0	0	-0.791234	0.603843	0.859692	-0.813277	0.794041	NA
LOC110675182|LOC110675182	8	0	0	0	0	0	0	0	8	0	0	0	4	6	4	0	0	8	0	0	0.841262	0.715444	NA	3.75347	0.232249	NA
LOC110675184|LOC110675184	494	508	240	257	147	133	113	115	570	847	567	259	324	363	182	186	230	132	95	191	0.542083	0.0526952	0.328979	0.545175	0.00406554	0.0775399
LOC110675185|LOC110675185	43	82	63	46	71	124	52	41	0	69	72	117	96	108	60	64	66	63	71	65	0.71518	0.370379	0.737287	0.0574848	0.87393	0.970102
LOC110675186|LOC110675186	3	0	7	0	0	0	8	0	0	3	3	0	3	8	0	4	3	0	0	0	0.434552	0.792186	NA	-0.732869	0.806673	NA
LOC110675187|LOC110675187	0	0	0	0	0	0	0	0	0	0	0	0	0	0	0	0	0	0	0	0	NA	NA	NA	NA	NA	NA
LOC110675188|LOC110675188	4	0	0	0	0	0	0	0	0	0	0	0	0	0	0	0	0	0	0	0	-2.2197	0.480662	NA	NA	NA	NA
LOC110675190|LOC110675190	0	0	0	0	0	0	0	0	0	0	0	0	0	0	0	3	0	0	0	0	NA	NA	NA	1.69394	0.598177	NA
LOC110675191|LOC110675191	0	0	0	0	0	0	0	0	2	0	0	0	0	0	0	0	0	0	0	0	1.14169	0.723404	NA	NA	NA	NA
LOC110675192|LOC110675192	374	459	362	299	168	45	138	91	412	390	352	98	109	123	152	126	147	41	20	49	-0.515563	0.139068	0.514006	-0.241589	0.624418	0.90895
LOC110675194|LOC110675194	61	64	65	36	83	36	86	66	127	76	70	93	186	146	105	70	147	153	122	210	1.31925	0.00121826	0.0334242	1.18971	0.00199428	0.0483033
LOC110675195|LOC110675195	0	0	0	0	0	0	0	0	0	0	0	0	0	0	0	0	0	0	0	0	NA	NA	NA	NA	NA	NA
LOC110675196|LOC110675196	16	5	0	0	6	9	4	0	12	21	10	0	0	0	5	6	5	0	2	3	0.501874	0.787798	0.939547	-0.310058	0.77643	NA
LOC110675197|LOC110675197	7	0	2	0	8	3	5	0	7	5	3	8	4	10	8	7	0	2	2	9	1.69506	0.111193	0.469895	0.463629	0.690086	NA
LOC110675198|LOC110675198	6	0	0	0	0	0	0	0	0	0	3	0	0	0	0	0	0	0	0	0	-1.4276	0.646452	NA	NA	NA	NA
LOC110675199|LOC110675199	10	0	0	4	0	0	0	0	8	4	3	2	4	6	3	0	0	6	0	0	0.48363	0.669429	NA	3.33596	0.289671	NA
LOC110675200|LOC110675200	0	0	0	0	0	0	0	0	0	0	0	0	0	0	0	0	0	0	0	0	NA	NA	NA	NA	NA	NA
LOC110675201|LOC110675201	0	0	0	0	0	0	0	0	0	0	0	0	0	0	0	0	2	0	0	0	NA	NA	NA	1.12729	0.726752	NA
LOC110675202|LOC110675202	0	0	0	0	0	0	0	0	0	0	0	0	0	0	0	0	0	0	0	0	NA	NA	NA	NA	NA	NA
LOC110675203|LOC110675203	0	0	10	0	13	10	15	12	0	0	9	6	0	0	23	6	28	40	0	14	0.0922283	0.973908	NA	0.711765	0.393404	0.818239
LOC110675204|LOC110675204	0	0	0	0	0	0	0	0	0	0	0	0	0	0	0	0	4	0	0	0	NA	NA	NA	1.71752	0.592978	NA
LOC110675205|LOC110675205	1	0	0	0	2	0	0	0	0	0	0	2	2	0	0	0	5	3	0	3	1.54854	0.627111	NA	2.03159	0.419285	NA
LOC110675207|LOC110675207	0	0	3	0	0	0	0	0	0	0	0	0	0	0	0	0	0	0	0	0	-1.88232	0.552644	NA	NA	NA	NA
LOC110675208|LOC110675208	0	0	3	0	0	0	0	0	0	0	0	0	0	0	0	0	0	0	0	0	-1.88232	0.552644	NA	NA	NA	NA
LOC110675209|LOC110675209	0	0	0	0	0	0	0	0	0	0	0	0	0	0	0	0	0	0	0	0	NA	NA	NA	NA	NA	NA
LOC110675210|LOC110675210	878	921	476	517	635	556	388	363	673	555	428	506	370	380	502	358	452	223	236	404	-0.328805	0.103172	0.45389	-0.286146	0.137749	0.597617
LOC110675211|LOC110675211	3	4	0	0	0	9	2	4	5	3	6	0	0	0	6	6	10	2	4	2	0.52449	0.783406	NA	0.449946	0.652435	NA
LOC110675212|LOC110675212	0	0	0	0	2	0	0	0	0	0	0	0	0	0	0	0	1	0	0	0	NA	NA	NA	-0.72072	0.823028	NA
LOC110675215|LOC110675215	0	0	0	0	0	0	0	0	0	0	0	0	7	0	0	0	30	0	0	0	3.15106	0.317974	NA	4.503	NA	NA
LOC110675216|LOC110675216	0	0	0	0	0	0	0	0	0	4	0	0	0	0	0	0	0	0	0	0	1.88637	0.556531	NA	NA	NA	NA
LOC110675217|LOC110675217	0	0	0	0	0	0	0	0	0	0	0	0	0	0	0	0	0	0	0	0	NA	NA	NA	NA	NA	NA
LOC110675220|LOC110675220	0	0	0	0	0	0	0	0	0	4	0	0	0	0	0	0	0	0	0	0	1.88637	0.556531	NA	NA	NA	NA
LOC110675222|LOC110675222	4	1	0	3	0	0	2	3	5	2	47	2	0	0	0	4	0	0	0	8	2.1316	NA	NA	0.717215	0.769925	NA
LOC110675223|LOC110675223	37	15	25	4	14	12	41	5	14	25	21	18	45	40	17	29	48	48	7	28	0.730171	0.247793	0.644698	0.897986	0.173356	0.645663
LOC110675224|LOC110675224	0	0	0	3	0	0	0	0	0	0	0	0	0	0	0	0	0	0	0	0	-2.10971	0.503592	NA	NA	NA	NA
LOC110675225|LOC110675225	0	3	0	0	0	0	0	0	3	8	8	0	0	11	0	4	0	0	0	0	3.05652	0.0940448	NA	2.03344	0.525081	NA
LOC110675227|LOC110675227	0	0	0	0	0	0	0	0	0	0	0	0	0	0	0	0	3	0	0	0	NA	NA	NA	1.44515	0.653736	NA
LOC110675228|LOC110675228	0	0	0	0	0	0	0	0	0	0	0	0	0	0	0	0	0	0	0	0	NA	NA	NA	NA	NA	NA
LOC110675229|LOC110675229	0	7	0	0	0	0	0	0	0	0	0	0	0	0	0	0	0	0	0	0	-2.80545	0.368356	NA	NA	NA	NA
LOC110675230|LOC110675230	0	0	0	0	0	0	0	0	0	0	0	0	0	0	0	0	0	0	0	0	NA	NA	NA	NA	NA	NA
LOC110675231|LOC110675231	0	11	0	0	3	5	0	0	0	0	3	15	0	0	0	0	6	6	0	0	0.699873	0.803448	NA	0.215114	0.928118	NA
LOC110675232|LOC110675232	0	0	0	0	0	0	0	0	0	0	0	0	0	0	0	0	0	0	0	0	NA	NA	NA	NA	NA	NA
LOC110675233|LOC110675233	0	0	0	0	0	0	0	0	0	0	0	0	0	0	0	2	0	0	0	0	NA	NA	NA	1.12729	0.726752	NA
LOC110675234|LOC110675234	0	0	0	0	0	0	3	0	0	0	4	0	0	4	4	0	3	0	9	4	3.0381	0.336112	NA	2.42036	0.21402	NA
LOC110675235|LOC110675235	3	3	0	0	0	0	0	1	2	2	0	0	0	0	6	1	0	1	0	0	-1.02668	0.681403	NA	2.17873	0.426255	NA
LOC110675236|LOC110675236	0	0	6	0	7	13	0	0	6	37	17	12	0	0	9	7	0	14	14	10	3.01281	0.0881577	0.420642	1.21802	0.346042	NA
LOC110675237|LOC110675237	38	59	40	41	32	28	33	28	54	40	36	53	38	42	23	12	6	8	29	45	0.179902	0.53537	0.828673	-0.34626	0.572437	0.892216
LOC110675238|LOC110675238	0	0	2	0	0	0	0	0	0	0	0	2	0	0	0	0	0	0	0	0	-0.378886	0.906108	NA	NA	NA	NA
LOC110675239|LOC110675239	0	0	0	0	0	0	0	0	0	0	0	0	0	0	0	0	0	0	0	0	NA	NA	NA	NA	NA	NA
LOC110675240|LOC110675240	0	0	0	0	0	0	0	0	0	0	0	0	0	1	1	0	0	0	0	1	0.6608	0.837696	NA	1.12729	0.726752	NA
LOC110675241|LOC110675241	228	305	240	190	86	61	32	21	277	307	213	241	217	209	53	46	50	23	25	42	0.215188	0.19771	0.592504	-0.158542	0.685401	0.92487
LOC110675242|LOC110675242	0	0	0	0	0	0	0	0	0	0	0	0	0	0	0	0	0	0	0	0	NA	NA	NA	NA	NA	NA
LOC110675243|LOC110675243	0	0	0	0	0	0	0	0	0	0	0	0	0	0	0	0	0	0	0	0	NA	NA	NA	NA	NA	NA
LOC110675244|LOC110675244	0	6	6	39	0	6	0	0	19	38	3	0	0	5	0	0	4	0	0	4	-0.435215	0.767023	0.930511	-0.211685	0.944327	NA
LOC110675246|LOC110675246	1738	2120	1492	1229	1611	778	1295	985	1592	1336	1397	565	658	675	1344	830	1651	658	739	920	-0.535787	0.0133169	0.151534	-0.0670126	0.745255	0.940582
LOC110675247|LOC110675247	5	36	29	18	14	7	0	5	11	13	29	20	5	20	7	11	5	15	10	2	-0.235345	0.701773	0.902778	0.675913	0.471614	NA
LOC110675252|LOC110675252	0	0	0	0	0	1	2	1	0	0	0	0	0	0	0	0	0	0	1	0	NA	NA	NA	-1.83741	0.525767	NA
LOC110675253|LOC110675253	53	17	54	19	7	4	14	7	27	18	20	0	22	19	16	0	0	6	0	15	-0.870648	0.225774	0.621616	-0.259461	0.844492	NA
LOC110675255|LOC110675255	0	4	0	0	0	0	8	0	0	0	0	0	0	0	6	0	5	0	0	0	-2.00951	0.524942	NA	-0.242376	0.933742	NA
LOC110675256|LOC110675256	0	0	4	4	0	0	0	0	0	0	0	4	0	0	0	0	0	0	0	7	-1.39734	0.635931	NA	2.8085	0.374948	NA
LOC110675257|LOC110675257	294	379	488	384	197	261	132	85	622	492	398	57	285	425	145	147	116	317	319	361	0.0768843	0.860622	0.965954	0.780398	0.104085	0.529426
LOC110675258|LOC110675258	15	21	0	6	8	8	0	0	14	5	13	15	9	12	3	5	18	11	5	13	0.397169	0.609142	0.862517	1.40776	0.178781	NA
LOC110675259|LOC110675259	11	8	3	11	2	4	2	3	6	4	0	2	6	4	1	4	3	0	0	0	-0.984338	0.25426	0.650635	-1.02997	0.476169	NA
LOC110675260|LOC110675260	0	3	0	0	0	0	1	0	0	0	0	0	0	0	0	0	0	0	0	0	-1.60255	0.615724	NA	-0.555828	0.863201	NA
LOC110675261|LOC110675261	0	9	5	3	1	0	13	2	0	0	6	4	2	0	5	2	20	7	1	2	-0.831243	0.599445	NA	0.64393	0.59311	NA
LOC110675262|LOC110675262	0	1	0	3	0	0	0	0	4	4	4	1	0	0	1	2	1	0	0	0	1.00435	0.559978	NA	1.90379	0.552608	NA
LOC110675263|LOC110675263	0	0	0	0	0	0	0	0	0	0	0	0	0	0	2	0	0	0	0	0	NA	NA	NA	1.12729	0.726752	NA
LOC110675264|LOC110675264	0	0	2	0	2	9	0	0	2	0	0	0	0	0	0	2	0	2	0	0	-0.378886	0.906108	NA	-1.71042	0.485327	NA
LOC110675265|LOC110675265	0	0	0	0	0	0	0	0	0	0	0	0	0	0	0	0	0	10	0	0	NA	NA	NA	3.6509	0.245539	NA
LOC110675266|LOC110675266	0	0	0	0	0	0	0	0	0	3	0	3	0	0	0	0	0	0	0	0	2.63663	0.405825	NA	NA	NA	NA
LOC110675267|LOC110675267	0	0	3	0	0	0	0	0	0	0	0	0	0	0	0	2	0	0	2	0	-1.88232	0.552644	NA	2.20865	0.488739	NA
LOC110675268|LOC110675268	0	7	0	0	0	0	0	0	0	0	0	0	0	0	0	0	5	0	0	0	-2.80545	0.368356	NA	1.96649	0.539255	NA
LOC110675269|LOC110675269	0	0	0	0	0	0	0	0	0	0	0	0	0	0	0	0	0	0	0	0	NA	NA	NA	NA	NA	NA
LOC110675270|LOC110675270	0	5	0	0	0	0	0	0	0	0	0	0	0	0	3	0	0	0	0	0	-2.32627	0.458977	NA	1.53787	0.632891	NA
LOC110675271|LOC110675271	20	15	8	4	12	21	12	9	15	16	23	12	18	17	6	21	16	3	3	5	0.752109	0.12939	0.502241	-0.494094	0.47685	0.858723
LOC110675272|LOC110675272	561	871	616	637	640	1031	433	411	541	556	442	769	645	634	429	409	361	458	408	520	0.0730104	0.789357	0.940187	-0.332324	0.280674	0.745181
LOC110675273|LOC110675273	102	139	159	114	77	62	114	100	99	104	95	43	56	94	54	81	77	32	63	66	-0.504777	0.0576036	0.344556	-0.367418	0.268402	0.737471
LOC110675274|LOC110675274	0	9	0	0	0	10	0	5	7	0	0	0	0	3	0	0	3	0	4	5	-0.106932	0.970766	NA	-0.785719	0.686241	NA
LOC110675275|LOC110675275	4	5	0	4	5	4	2	2	1	2	4	0	0	0	3	2	2	1	0	4	-1.45158	0.358526	NA	-0.574603	0.590583	NA
LOC110675276|LOC110675276	5	21	16	0	14	7	8	9	6	0	30	8	14	0	0	7	7	17	0	0	0.151837	0.909781	0.978551	-0.600341	0.643274	NA
LOC110675277|LOC110675277	24	38	9	8	27	72	4	16	7	7	7	21	16	29	11	6	4	13	39	24	-0.0537752	0.938213	0.986504	-0.550636	0.521146	0.875838
LOC110675278|LOC110675278	0	0	0	0	0	0	0	0	0	0	0	0	0	0	0	0	0	0	0	0	NA	NA	NA	NA	NA	NA
LOC110675279|LOC110675279	0	0	0	0	0	0	0	0	0	0	0	0	0	0	0	0	0	0	0	0	NA	NA	NA	NA	NA	NA
LOC110675280|LOC110675280	0	0	0	4	8	4	0	0	0	4	4	4	0	0	0	0	0	0	0	0	0.864847	0.716329	NA	-3.73762	0.226629	NA
LOC110675281|LOC110675281	4	7	4	0	8	4	2	0	12	8	0	4	0	2	0	7	7	3	4	0	0.377401	0.774662	NA	0.27138	0.843741	NA
LOC110675282|LOC110675282	0	0	7	0	0	0	0	0	0	0	0	0	0	0	0	0	0	0	0	0	-3.10647	0.31752	NA	NA	NA	NA
LOC110675283|LOC110675283	4	0	0	4	0	0	2	0	2	2	0	0	0	2	0	0	0	0	0	3	-0.999648	0.615583	NA	0.211615	0.9474	NA
LOC110675284|LOC110675284	7	0	0	0	0	0	0	3	0	5	0	5	0	0	0	0	0	3	0	0	0.169229	0.953741	NA	-0.389668	0.901223	NA
LOC110675285|LOC110675285	0	0	0	0	0	0	0	0	0	0	0	0	0	0	0	0	0	0	0	0	NA	NA	NA	NA	NA	NA
LOC110675286|LOC110675286	0	0	0	0	5	0	10	7	0	3	2	4	0	0	2	0	7	4	0	9	3.19181	0.286365	NA	-0.517977	0.69823	NA
LOC110675287|LOC110675287	4	7	7	5	7	9	11	11	5	11	16	4	6	2	7	8	11	6	1	5	0.47439	0.498711	0.812228	-0.508907	0.436031	NA
LOC110675288|LOC110675288	1653	1983	1917	1592	2052	2226	2522	2182	1526	1321	1639	1483	1574	1659	1913	1586	1668	1404	1486	2005	-0.0140657	0.942132	0.986504	-0.260053	0.14849	0.613676
LOC110675289|LOC110675289	3	0	0	4	0	4	0	0	0	0	0	0	0	4	0	0	0	0	0	0	-1.1733	0.695947	NA	-2.28355	0.467679	NA
LOC110675290|LOC110675290	0	5	14	23	9	0	11	11	3	9	0	7	4	5	6	5	3	7	8	6	-1.083	0.342152	0.718444	-0.187395	0.831169	NA
LOC110675291|LOC110675291	0	0	0	2	2	0	0	0	0	0	1	0	0	2	0	0	1	0	0	1	0.0581633	0.985478	NA	-0.239825	0.940675	NA
LOC110675292|LOC110675292	0	0	0	0	5	0	0	0	0	0	2	0	0	1	0	0	2	3	0	1	1.59905	0.619273	NA	0.060379	0.981683	NA
LOC110675293|LOC110675293	223	236	316	190	210	243	401	254	127	140	179	297	329	225	233	90	413	209	255	297	0.116785	0.771728	0.932124	-0.0148993	0.966678	0.993594
LOC110675294|LOC110675294	177	200	140	91	18	60	12	32	134	164	110	184	106	92	20	7	32	17	33	14	0.0194999	0.942927	0.986504	-0.418686	0.500024	0.867733
LOC110675295|LOC110675295	0	0	0	0	0	0	0	0	0	0	0	0	0	0	0	0	0	0	0	0	NA	NA	NA	NA	NA	NA
LOC110675296|LOC110675296	0	0	0	0	0	0	3	0	0	4	0	0	0	0	6	1	1	0	2	2	1.88637	0.556531	NA	1.53145	0.411102	NA
LOC110675297|LOC110675297	12	21	41	10	28	82	37	23	11	26	17	15	34	23	26	54	47	43	53	77	0.254724	0.656927	0.885118	0.441921	0.358872	0.795523
LOC110675298|LOC110675298	13	12	6	7	8	3	5	7	10	12	10	7	6	2	17	2	10	6	15	6	-0.12172	0.83322	0.956543	0.871762	0.247957	NA
LOC110675299|LOC110675299	0	0	0	0	0	0	0	0	0	0	0	0	0	0	0	0	0	0	0	0	NA	NA	NA	NA	NA	NA
LOC110675300|LOC110675300	0	0	0	0	1	2	2	0	3	0	1	0	0	0	0	0	0	0	0	0	1.81355	0.572282	NA	-2.55392	0.414544	NA
LOC110675301|LOC110675301	0	0	0	0	0	0	0	0	0	0	0	0	0	0	0	0	0	0	0	0	NA	NA	NA	NA	NA	NA
LOC110675302|LOC110675302	4	0	3	0	4	0	5	4	0	0	4	0	2	4	0	0	0	0	0	4	0.179083	0.928	NA	-2.14115	0.349683	NA
LOC110675303|LOC110675303	43	52	44	20	26	91	41	33	34	37	29	57	44	24	47	36	46	25	41	19	0.175956	0.657794	0.885887	-0.276265	0.546926	0.884702
LOC110675304|LOC110675304	84	52	12	11	16	9	11	5	13	10	14	9	6	13	8	6	3	9	9	5	-1.6362	0.00704265	0.100034	-0.346341	0.602346	NA
LOC110675305|LOC110675305	25	50	64	71	104	48	152	142	31	68	94	15	19	10	97	148	131	47	45	43	-0.401897	0.496312	0.810814	-0.313676	0.475662	0.858723
LOC110675306|LOC110675306	0	0	0	0	0	0	0	0	0	0	0	0	0	0	7	0	0	0	0	0	NA	NA	NA	2.59836	0.412846	NA
LOC110675307|LOC110675307	25	27	22	0	23	15	62	18	21	26	33	11	0	19	77	0	143	9	16	38	0.163577	0.865687	0.967469	0.622807	0.495654	0.865152
LOC110675308|LOC110675308	0	0	18	0	8	16	14	9	8	15	10	8	0	0	0	5	25	4	0	6	0.613131	0.742623	0.919749	-0.853475	0.413083	NA
LOC110675309|LOC110675309	90	97	87	63	72	141	58	56	85	78	99	173	96	106	53	89	36	69	101	93	0.580012	0.0849042	0.414656	0.10143	0.826947	0.960142
LOC110675310|LOC110675310	18	81	23	20	21	3	6	0	61	113	47	35	22	6	12	9	10	5	8	3	0.587262	0.351626	0.725201	0.324309	0.719883	NA
LOC110675311|LOC110675311	0	0	3	0	0	19	11	3	0	0	6	0	0	3	9	0	38	15	0	12	1.07368	0.723937	NA	0.573864	0.66971	NA
LOC110675312|LOC110675312	24	37	31	58	6	24	27	32	46	54	42	17	54	27	14	23	17	10	10	10	0.211078	0.637084	0.875837	-0.581991	0.311462	0.765701
LOC110675313|LOC110675313	0	0	0	0	3	4	9	7	7	10	0	3	0	0	14	10	0	0	4	8	4.20593	0.111509	NA	0.15327	0.890653	NA
LOC110675314|LOC110675314	42	63	84	100	81	186	73	56	0	40	47	52	41	56	41	51	33	78	101	68	-0.672051	0.377548	0.739809	-0.382436	0.456953	0.848699
LOC110675315|LOC110675315	6	2	4	3	7	8	16	14	0	5	0	3	0	5	8	0	6	12	4	16	-0.57809	0.664404	NA	-0.395008	0.640623	NA
LOC110675316|LOC110675316	24	26	10	4	59	17	8	12	4	4	13	18	17	10	10	9	17	15	24	24	-0.180123	0.800692	0.945094	-0.237838	0.712866	0.933538
LOC110675317|LOC110675317	118	169	118	93	104	176	94	72	106	79	59	83	74	102	81	77	79	75	56	69	-0.346666	0.182517	0.576051	-0.440452	0.134325	0.589893
LOC110675318|LOC110675318	31158	34588	20192	19790	23729	17763	19545	19624	36431	28773	33454	24306	20942	19213	25965	19834	27630	17893	16394	18880	0.217367	0.127815	0.49929	0.208147	0.0734876	0.442945
LOC110675319|LOC110675319	12	0	5	7	0	0	0	0	9	0	0	0	0	0	4	0	3	0	0	0	-2.15553	0.314381	NA	2.52987	0.425665	NA
LOC110675320|LOC110675320	0	3	0	0	0	7	0	0	0	0	0	0	0	2	0	0	3	0	0	0	-0.640765	0.840943	NA	-1.81128	0.559553	NA
LOC110675321|LOC110675321	0	3	3	1	0	0	0	0	0	0	0	0	4	0	0	0	0	0	0	0	-0.895696	0.719638	NA	NA	NA	NA
LOC110675322|LOC110675322	2	3	7	5	0	2	0	0	5	9	4	2	2	3	0	0	0	0	1	1	0.0525557	0.948458	NA	-0.359949	0.910892	NA
LOC110675323|LOC110675323	0	0	0	0	0	0	0	0	0	0	0	0	0	0	0	0	7	0	0	0	NA	NA	NA	2.43403	0.443982	NA
LOC110675324|LOC110675324	71	164	84	100	116	167	85	97	78	82	48	90	85	90	25	46	50	30	58	51	-0.163284	0.632223	0.873963	-1.2263	0.00109955	0.0323154
LOC110675325|LOC110675325	0	0	0	0	0	0	0	0	0	0	0	0	0	0	0	0	0	0	0	0	NA	NA	NA	NA	NA	NA
LOC110675326|LOC110675326	0	0	0	0	0	0	0	0	0	0	0	0	0	0	0	0	0	0	0	0	NA	NA	NA	NA	NA	NA
LOC110675327|LOC110675327	0	0	8	0	3	6	0	0	9	0	8	7	0	4	0	4	23	11	6	4	1.30178	0.483701	NA	1.9974	0.13186	NA
LOC110675328|LOC110675328	0	0	1	0	0	0	0	0	3	0	0	0	0	0	0	0	0	0	0	0	0.801188	0.803548	NA	NA	NA	NA
LOC110675329|LOC110675329	76	69	70	81	52	35	68	53	55	74	69	51	50	60	43	46	56	36	28	41	-0.150989	0.543222	0.832357	-0.184027	0.532397	0.878485
LOC110675330|LOC110675330	3	0	4	8	6	0	0	4	5	8	0	3	11	0	0	0	0	0	0	0	0.357412	0.795627	NA	-3.58485	0.246708	NA
LOC110675331|LOC110675331	2	0	0	0	2	0	0	0	0	0	0	5	0	0	0	0	0	0	0	0	1.07171	0.734975	NA	-1.20161	0.709237	NA
LOC110675332|LOC110675332	44	59	100	102	110	164	112	116	60	82	87	118	81	96	89	162	96	130	104	131	0.362447	0.368239	0.735725	0.117746	0.715636	0.934211
LOC110675333|LOC110675333	0	0	0	0	0	0	0	0	0	0	0	0	0	2	0	0	0	0	0	0	1.14169	0.723404	NA	NA	NA	NA
LOC110675334|LOC110675334	0	0	0	0	0	0	0	0	0	0	0	0	0	0	0	0	0	0	0	0	NA	NA	NA	NA	NA	NA
LOC110675335|LOC110675335	0	0	0	0	0	0	0	0	1	0	0	0	0	0	0	0	0	0	0	0	0.6608	0.837696	NA	NA	NA	NA
LOC110675336|LOC110675336	0	0	0	0	0	0	0	0	0	0	0	0	0	0	0	0	0	0	0	0	NA	NA	NA	NA	NA	NA
LOC110675337|LOC110675337	0	0	0	0	0	0	1	0	0	0	1	0	0	0	0	0	0	0	0	1	0.6608	0.837696	NA	-0.0749348	0.981468	NA
LOC110675338|LOC110675338	0	0	0	0	1	0	0	0	0	0	0	0	0	0	0	0	0	0	0	1	NA	NA	NA	-0.0749348	0.981468	NA
LOC110675339|LOC110675339	0	0	0	0	0	0	0	0	0	0	0	0	0	0	4	0	0	0	0	0	NA	NA	NA	1.83892	0.566521	NA
LOC110675340|LOC110675340	0	8	0	19	0	0	18	11	0	0	0	0	0	8	0	0	0	4	0	11	-2.10618	0.425572	NA	-1.36989	0.536373	NA
LOC110675341|LOC110675341	0	6	5	0	0	0	0	7	8	0	7	7	7	7	10	0	0	0	3	0	1.45098	0.233022	0.629816	0.180585	0.950029	NA
LOC110675342|LOC110675342	14	0	4	0	7	0	8	0	5	17	0	2	0	2	2	12	0	6	3	0	0.0215076	0.989857	NA	0.416914	0.802378	NA
LOC110675343|LOC110675343	1151	1373	961	854	945	872	959	768	1170	1136	1107	1284	937	1058	1040	757	1327	809	805	1138	0.253157	0.116453	0.479349	0.293636	0.0431894	0.340921
LOC110675344|LOC110675344	0	0	0	0	0	0	0	0	0	0	0	0	0	0	0	0	0	0	0	0	NA	NA	NA	NA	NA	NA
LOC110675345|LOC110675345	0	0	4	0	0	8	0	0	0	0	10	0	0	0	0	0	20	8	0	12	0.652731	0.831682	NA	1.76858	0.418118	NA
LOC110675346|LOC110675346	513	766	641	697	577	1018	560	592	480	498	389	708	538	768	330	265	300	525	550	621	0.0144512	0.963191	0.99179	-0.42812	0.268798	0.737471
LOC110675347|LOC110675347	67	43	24	32	56	63	20	37	26	23	44	34	41	47	58	60	77	60	51	72	0.0295716	0.944502	0.986931	0.689986	0.0459579	0.352087
LOC110675348|LOC110675348	0	0	0	0	0	0	0	0	0	0	0	0	0	0	0	0	0	0	0	0	NA	NA	NA	NA	NA	NA
LOC110675349|LOC110675349	11	23	52	69	4	0	0	20	20	13	12	0	0	31	0	14	0	7	9	10	-1.58543	0.126533	0.497846	0.306192	0.851578	NA
LOC110675350|LOC110675350	1960	2352	2890	2299	1598	1076	2697	2698	2854	2455	2828	2409	1718	2034	2030	2364	2050	1574	1252	1944	0.150686	0.377598	0.739809	0.00688269	0.981558	0.996646
LOC110675351|LOC110675351	18	18	20	35	4	3	4	5	28	15	13	0	7	9	0	0	0	0	0	3	-0.916799	0.199084	0.594077	-2.80832	0.114139	NA
LOC110675352|LOC110675352	15	40	49	51	17	54	43	18	40	24	14	52	25	43	1	27	32	45	47	43	-0.0435464	0.935082	0.985568	0.253991	0.734208	0.93878
LOC110675353|LOC110675353	0	0	0	0	0	0	0	0	0	0	0	0	0	0	0	0	3	0	0	0	NA	NA	NA	1.44515	0.653736	NA
LOC110675354|LOC110675354	28	36	25	8	7	10	8	8	21	8	18	16	4	18	12	8	9	10	0	9	-0.555744	0.297499	0.682772	0.0603462	0.933825	NA
LOC110675355|LOC110675355	0	0	0	3	0	0	0	5	0	0	0	0	0	0	0	0	0	0	0	7	-2.10971	0.503592	NA	-0.169215	0.955845	NA
LOC110675356|LOC110675356	3	3	6	12	9	5	5	0	5	6	6	6	4	7	0	0	6	0	11	13	0.0131262	0.985616	0.998093	0.399907	0.802107	NA
LOC110675357|LOC110675357	82	89	48	53	108	163	64	64	51	65	50	65	68	65	72	81	45	72	69	79	0.0774905	0.799305	0.944472	-0.294287	0.438806	0.840921
LOC110675358|LOC110675358	146	138	135	113	160	198	135	85	155	124	147	102	133	122	97	173	71	56	170	161	0.152305	0.412949	0.763075	-0.00950417	0.982221	0.997031
LOC110675359|LOC110675359	219	330	274	276	256	386	205	170	275	295	196	386	272	316	127	142	167	151	191	292	0.297977	0.298303	0.683077	-0.301025	0.383142	0.812864
LOC110675360|LOC110675360	649	613	416	375	690	660	427	488	422	462	427	393	340	454	411	506	422	344	365	675	-0.0923804	0.604343	0.859747	-0.139557	0.572076	0.892216
LOC110675361|LOC110675361	15	11	37	37	30	16	11	10	25	19	23	8	14	21	17	26	13	11	12	8	-0.382901	0.475396	0.798367	0.00045928	0.999314	0.999874
LOC110675362|LOC110675362	0	0	0	0	9	0	9	16	25	0	44	0	11	0	20	0	23	18	0	7	6.19423	0.00691145	0.0988977	0.423195	0.743478	NA
LOC110675363|LOC110675363	0	6	4	8	4	11	1	0	7	12	0	22	15	1	12	4	7	9	5	23	1.30272	0.280492	0.67305	1.51279	0.116789	NA
LOC110675364|LOC110675364	33	23	0	6	0	5	7	0	9	19	18	6	0	18	4	0	0	8	0	5	-0.20444	0.847214	0.961388	0.191626	0.92135	NA
LOC110675365|LOC110675365	48	65	74	62	10	12	0	6	86	73	42	24	33	27	0	11	11	0	9	0	-0.295267	0.413683	0.763169	-0.265107	0.864677	NA
LOC110675366|LOC110675366	1535	1337	687	702	1284	957	815	782	604	606	655	597	651	643	565	415	877	558	476	505	-0.525639	0.0312004	0.247602	-0.596491	0.00232256	0.0532696
LOC110675367|LOC110675367	2	4	5	0	3	4	0	0	0	3	0	0	0	0	0	0	0	2	0	0	-2.23005	0.332466	NA	-2.04804	0.510381	NA
LOC110675368|LOC110675368	0	9	13	0	0	0	23	9	0	0	8	10	0	0	43	0	108	4	0	18	-0.598672	0.789997	NA	1.65459	0.303149	0.760698
LOC110675369|LOC110675369	0	0	0	0	0	0	0	0	0	0	0	0	0	0	0	0	0	0	0	0	NA	NA	NA	NA	NA	NA
LOC110675370|LOC110675370	803	869	686	452	93	80	63	44	817	758	583	278	167	188	79	56	77	48	20	34	-0.503174	0.158735	0.540067	-0.291968	0.390389	0.816374
LOC110675371|LOC110675371	91	88	171	129	144	403	272	138	65	61	171	226	100	139	190	97	535	327	163	200	0.282406	0.549371	0.835052	0.199248	0.655182	0.917154
LOC110675373|LOC110675373	0	0	0	0	0	0	0	0	0	0	0	0	0	0	0	0	0	1	0	0	NA	NA	NA	0.646401	0.841186	NA
LOC110675374|LOC110675374	0	0	0	0	0	0	0	0	0	0	0	0	0	0	0	0	0	0	0	0	NA	NA	NA	NA	NA	NA
LOC110675375|LOC110675375	3	2	0	20	0	3	0	19	2	2	2	0	3	0	4	9	2	4	0	9	-2.10829	0.14539	NA	-0.271254	0.852309	NA
LOC110675376|LOC110675376	236	308	244	170	209	183	164	104	211	192	164	167	191	257	155	119	217	108	91	142	-0.0498898	0.832765	0.956342	-0.108342	0.586287	0.896389
LOC110675377|LOC110675377	0	0	0	0	0	4	4	7	0	0	0	0	4	0	0	0	4	0	0	0	2.32832	0.46474	NA	-2.70215	0.223018	NA
LOC110675378|LOC110675378	0	0	0	0	0	3	0	0	0	0	0	0	4	0	0	0	0	9	0	0	2.32832	0.46474	NA	1.46329	0.635967	NA
LOC110675379|LOC110675379	0	0	0	0	0	0	0	0	0	0	0	0	0	0	0	0	0	0	0	0	NA	NA	NA	NA	NA	NA
LOC110675380|LOC110675380	0	0	0	0	0	0	0	0	0	1	0	0	0	0	0	1	1	0	0	0	0.6608	0.837696	NA	1.12729	0.726752	NA
LOC110675381|LOC110675381	90	152	293	270	0	0	0	4	314	284	232	327	241	329	0	4	0	0	0	0	0.655441	0.0845925	0.413995	-0.618764	0.842107	NA
LOC110675382|LOC110675382	0	0	0	0	0	0	0	0	0	0	0	0	0	0	0	0	0	0	0	0	NA	NA	NA	NA	NA	NA
LOC110675383|LOC110675383	1	1	4	2	1	7	3	4	0	1	0	1	1	1	3	1	0	9	4	3	-1.37886	0.342595	NA	0.115662	0.920232	NA
LOC110675384|LOC110675384	0	0	0	0	0	0	0	0	0	0	0	0	0	0	0	0	0	0	0	0	NA	NA	NA	NA	NA	NA
LOC110675385|LOC110675385	0	0	0	0	0	0	0	0	0	1	0	0	4	0	0	1	1	0	0	0	2.57378	0.417467	NA	1.12729	0.726752	NA
LOC110675386|LOC110675386	891	1377	1017	941	1042	792	922	746	1107	957	1007	804	796	824	844	670	815	638	577	863	-0.0234776	0.848215	0.961691	-0.08645	0.533179	0.878485
LOC110675387|LOC110675387	0	0	0	0	1	0	0	0	0	2	0	0	0	0	0	1	1	0	0	0	1.14169	0.723404	NA	0.405959	0.899856	NA
LOC110675388|LOC110675388	0	14	5	12	3	0	9	0	0	0	0	15	0	0	13	0	16	12	0	16	-1.28436	0.563908	NA	1.80152	0.233472	NA
LOC110675389|LOC110675389	6	8	10	0	7	5	0	17	6	0	6	4	0	0	13	25	7	6	0	0	-1.03449	0.484073	NA	0.241327	0.858778	NA
LOC110675390|LOC110675390	11	4	0	4	0	0	0	0	11	0	8	2	10	0	10	12	7	11	0	0	0.290355	0.830515	0.955445	5.32171	0.00627741	NA
LOC110675391|LOC110675391	4	7	0	0	6	0	0	2	9	0	0	3	7	0	0	0	6	0	0	0	0.591532	0.757315	NA	-1.14629	0.706771	NA
LOC110675392|LOC110675392	9	3	0	3	0	3	0	0	0	0	0	0	0	0	3	0	0	0	0	0	-4.15478	0.100971	NA	-0.496117	0.875451	NA
LOC110675393|LOC110675393	0	0	0	0	3	0	4	0	0	5	0	0	0	0	0	0	0	5	0	0	2.19494	0.491592	NA	-0.516287	0.865671	NA
LOC110675394|LOC110675394	0	0	0	0	0	0	0	0	0	0	0	0	1	0	1	0	0	0	0	0	0.6608	0.837696	NA	0.646401	0.841186	NA
LOC110675395|LOC110675395	0	0	0	0	0	0	1	0	0	0	0	0	0	0	0	0	0	0	0	0	NA	NA	NA	-0.555828	0.863201	NA
LOC110675396|LOC110675396	17	21	12	18	14	26	11	4	9	6	19	18	17	25	6	12	10	12	6	28	0.128211	0.816065	0.949795	0.0496677	0.942148	0.988116
LOC110675397|LOC110675397	10833	13083	9151	7945	12613	5570	11149	8173	15564	13260	12955	4842	7643	7331	14656	13527	13373	8373	7314	11957	0.138519	0.525357	0.823714	0.447524	0.0361774	0.307599
LOC110675398|LOC110675398	0	0	0	0	0	0	0	0	0	0	0	0	0	0	0	8	0	0	0	0	NA	NA	NA	3.03287	0.336934	NA
LOC110675399|LOC110675399	5	8	0	3	0	7	13	0	14	5	12	6	0	6	7	0	7	3	0	5	0.989683	0.324281	0.703279	-0.410727	0.795305	NA
LOC110675400|LOC110675400	2	2	6	12	6	7	0	0	6	5	0	0	0	0	0	4	10	0	0	0	-1.74478	0.259765	NA	-0.50442	0.827108	NA
LOC110675401|LOC110675401	0	0	3	0	0	0	0	0	0	0	0	0	4	0	0	0	0	0	0	0	0.266094	0.93221	NA	NA	NA	NA
LOC110675402|LOC110675402	34	7	0	0	6	4	0	0	0	0	6	0	15	10	0	0	0	0	0	0	-0.538404	0.779698	0.935708	-3.48893	0.25994	NA
LOC110675403|LOC110675403	2875	2996	1929	1718	4330	5493	1931	2010	1977	1886	1857	2425	2199	2062	2347	3078	2078	2399	2332	2619	0.0452199	0.841906	0.959793	-0.249195	0.436226	0.840649
LOC110675404|LOC110675404	47	85	49	49	107	220	294	69	62	89	111	113	72	83	70	120	57	75	99	127	0.841905	0.00477848	0.0804226	-0.683382	0.129466	0.578675
LOC110675405|LOC110675405	0	19	0	0	5	7	3	9	7	7	7	3	0	4	10	11	0	0	6	7	0.303171	0.848472	NA	0.045253	0.966948	NA
LOC110675406|LOC110675406	3	2	9	0	7	0	0	0	0	0	0	9	0	0	9	0	0	6	0	0	-0.843898	0.720523	NA	0.869633	0.75878	NA
LOC110675407|LOC110675407	8	7	6	0	3	0	0	4	4	6	8	0	0	25	13	0	31	11	0	4	0.752631	0.5777	0.848907	2.4206	0.119373	NA
LOC110675408|LOC110675408	2959	3360	2869	2549	2714	1581	2407	1904	3433	3581	3626	2196	2134	2322	2683	2235	3272	1904	1796	2360	0.124597	0.217912	0.61296	0.291084	0.0398811	0.324641
LOC110675409|LOC110675409	0	0	0	0	0	0	0	0	0	0	0	0	0	0	0	0	0	0	0	0	NA	NA	NA	NA	NA	NA
LOC110675410|LOC110675410	98	135	158	181	108	310	177	186	60	119	35	85	93	119	73	113	94	100	151	129	-0.549032	0.206808	0.600706	-0.621885	0.123196	0.569389
LOC110675411|LOC110675411	0	0	0	0	0	0	0	0	0	0	0	0	0	0	0	0	0	0	0	0	NA	NA	NA	NA	NA	NA
LOC110675412|LOC110675412	4	0	3	0	0	0	4	2	0	0	0	0	0	0	4	6	46	0	0	6	-3.06033	0.324998	NA	2.58421	0.113068	NA
LOC110675413|LOC110675413	49	47	30	40	52	30	27	32	37	30	36	10	16	21	18	32	23	11	21	24	-0.606597	0.0886933	0.422214	-0.536062	0.181137	0.654282
LOC110675414|LOC110675414	0	0	0	0	0	0	0	0	0	0	0	0	0	0	0	0	0	0	0	0	NA	NA	NA	NA	NA	NA
LOC110675415|LOC110675415	0	0	0	0	0	0	0	0	2	0	0	0	0	0	0	0	0	1	0	3	1.14169	0.723404	NA	2.08401	0.514458	NA
LOC110675416|LOC110675416	3	0	0	2	0	0	0	0	0	0	0	4	0	0	0	0	0	1	2	0	-0.645215	0.834476	NA	1.84172	0.565918	NA
LOC110675417|LOC110675417	2	0	0	0	0	0	0	0	0	0	0	0	0	0	0	0	0	0	0	0	-1.28409	0.689702	NA	NA	NA	NA
LOC110675418|LOC110675418	0	0	0	0	0	0	0	0	0	0	0	0	0	0	0	0	0	0	0	0	NA	NA	NA	NA	NA	NA
LOC110675419|LOC110675419	0	7	13	8	13	10	5	10	0	5	0	5	6	6	0	9	12	3	0	0	-0.654629	0.614803	0.864367	-1.2106	0.326171	NA
LOC110675420|LOC110675420	195	246	275	185	237	355	205	187	210	196	180	97	207	206	105	200	290	180	159	185	-0.111867	0.671079	0.891233	-0.23377	0.436318	0.840649
LOC110675421|LOC110675421	0	0	0	0	0	0	0	0	0	0	0	0	0	0	0	0	0	0	0	0	NA	NA	NA	NA	NA	NA
LOC110675422|LOC110675422	3282	3594	3342	2833	4005	1868	3644	2689	5406	4506	4625	1159	1528	1919	5155	4108	5435	2168	2025	3357	0.0380169	0.905666	0.978516	0.387951	0.0991408	0.517735
LOC110675423|LOC110675423	39	35	34	60	239	587	254	302	24	15	34	52	56	29	154	203	108	371	267	307	-0.0479301	0.926769	0.983739	-0.294734	0.528639	0.877958
LOC110675424|LOC110675424	0	0	0	0	0	0	0	0	3	0	0	0	0	0	0	0	0	0	0	0	1.52252	0.636411	NA	NA	NA	NA
LOC110675425|LOC110675425	458	736	252	289	247	319	117	93	433	358	251	356	468	318	292	151	126	103	141	167	0.024455	0.93705	0.986294	-0.0703077	0.850974	0.963341
LOC110675426|LOC110675426	142	191	257	150	0	11	0	5	217	188	113	185	129	195	0	7	15	0	0	8	0.0753927	0.791268	0.940498	0.215577	0.908888	NA
LOC110675427|LOC110675427	0	9	0	4	0	0	0	0	0	19	0	0	0	0	0	0	0	0	6	0	0.0407201	0.988407	NA	2.96835	0.347603	NA
LOC110675428|LOC110675428	0	0	0	0	0	4	0	0	0	0	0	3	0	0	0	0	0	0	0	4	1.80345	0.57446	NA	-0.445678	0.886376	NA
LOC110675429|LOC110675429	0	0	0	0	0	0	7	3	0	0	0	0	0	0	0	0	0	0	0	0	NA	NA	NA	-3.64733	0.23835	NA
LOC110675430|LOC110675430	7	21	16	0	0	0	0	0	4	20	12	0	0	0	19	0	11	0	0	0	-0.781482	0.611365	0.863374	4.61761	0.139743	NA
LOC110675432|LOC110675432	5	17	8	13	16	15	3	0	0	9	7	8	5	9	5	13	12	5	4	12	-0.532625	0.498644	0.812228	0.202124	0.818734	NA
LOC110675433|LOC110675433	0	0	0	0	0	0	0	0	0	0	0	0	0	0	0	0	0	0	0	0	NA	NA	NA	NA	NA	NA
LOC110675434|LOC110675434	23	23	16	12	39	36	10	0	16	9	18	17	15	47	15	14	18	8	14	36	0.412964	0.467061	0.793839	-0.0490472	0.952354	0.990105
LOC110675435|LOC110675435	4	17	6	21	13	24	18	11	15	10	19	5	6	10	19	10	8	10	4	10	-0.067366	0.91655	0.980328	-0.563598	0.298633	0.757553
LOC110675436|LOC110675436	0	0	0	0	0	0	0	0	0	0	0	0	0	0	0	0	0	0	0	0	NA	NA	NA	NA	NA	NA
LOC110675437|LOC110675437	0	0	0	0	0	0	0	0	0	0	0	0	0	4	0	0	0	0	0	0	2.22529	0.485413	NA	NA	NA	NA
LOC110675438|LOC110675438	10	3	4	4	5	5	4	0	0	3	0	2	0	2	0	3	0	9	0	0	-1.9723	0.112158	NA	-0.346029	0.860163	NA
LOC110675439|LOC110675439	8	4	5	5	5	9	6	0	0	4	0	3	0	0	4	3	0	1	0	0	-2.08363	0.135686	NA	-1.74628	0.270862	NA
LOC110675440|LOC110675440	0	6	5	3	0	3	0	0	13	15	4	5	9	7	0	0	0	0	0	0	1.51773	0.0566443	0.341125	-1.86848	0.555787	NA
LOC110675441|LOC110675441	464	10	77	18	0	0	0	24	72	15	6395	3217	0	4387	0	0	6	0	0	13	4.26764	0.0177873	0.181284	-1.1186	0.673563	NA
LOC110675442|LOC110675442	24	37	32	21	0	0	0	0	28	22	10	41	29	23	0	0	0	0	0	0	0.0963257	0.837297	0.958058	NA	NA	NA
LOC110675444|LOC110675444	0	0	0	0	0	0	0	0	0	0	0	0	0	0	0	0	0	0	0	0	NA	NA	NA	NA	NA	NA
LOC110675445|LOC110675445	0	0	0	0	0	0	0	0	0	0	0	0	0	0	0	0	0	0	0	0	NA	NA	NA	NA	NA	NA
LOC110675446|LOC110675446	0	0	0	0	0	0	0	0	0	0	0	0	0	0	0	0	0	0	0	0	NA	NA	NA	NA	NA	NA
LOC110675447|LOC110675447	0	0	0	0	0	0	0	0	0	0	0	0	0	0	0	0	0	0	0	0	NA	NA	NA	NA	NA	NA
LOC110675448|LOC110675448	0	0	0	0	0	0	0	0	0	0	0	4	0	0	0	0	0	0	0	0	2.20964	0.488594	NA	NA	NA	NA
LOC110675449|LOC110675449	29	59	29	36	42	30	14	20	80	36	45	43	25	44	45	57	52	44	36	63	0.419059	0.219633	0.615327	1.09077	0.00265353	0.0579861
LOC110675450|LOC110675450	2	3	4	2	4	4	3	2	3	2	4	2	0	3	4	2	4	6	2	7	-0.0996435	0.91924	NA	0.547445	0.52158	NA
LOC110675451|LOC110675451	15	18	7	13	0	0	0	0	11	17	0	22	16	14	4	3	4	7	6	4	0.286906	0.712338	0.906613	4.9038	0.00067672	NA
LOC110675452|LOC110675452	0	0	0	0	0	0	0	0	0	0	0	0	0	4	0	0	0	0	0	0	2.22529	0.485413	NA	NA	NA	NA
LOC110675453|LOC110675453	0	0	4	6	0	0	0	0	0	5	0	0	0	0	0	0	0	0	0	0	-1.75488	0.539762	NA	NA	NA	NA
LOC110675454|LOC110675454	0	0	0	0	0	0	0	0	0	0	0	0	0	0	0	0	0	0	0	0	NA	NA	NA	NA	NA	NA
LOC110675455|LOC110675455	0	0	0	0	0	0	0	0	0	0	0	0	0	0	0	0	0	0	0	0	NA	NA	NA	NA	NA	NA
LOC110675456|LOC110675456	0	0	0	0	0	0	0	0	0	0	0	0	0	0	0	0	0	0	0	0	NA	NA	NA	NA	NA	NA
LOC110675457|LOC110675457	0	0	0	0	0	0	0	0	0	0	0	0	0	0	0	0	0	0	0	0	NA	NA	NA	NA	NA	NA
LOC110675458|LOC110675458	0	0	0	0	0	0	0	0	0	0	0	0	0	0	0	0	0	0	0	0	NA	NA	NA	NA	NA	NA
LOC110675459|LOC110675459	3	8	5	7	2	0	4	10	3	0	3	0	0	4	0	7	0	0	0	4	-1.66067	0.158832	NA	-1.07175	0.582982	NA
LOC110675460|LOC110675460	101	111	44	48	98	53	54	38	89	43	64	58	56	49	83	39	188	25	38	45	-0.125348	0.690594	0.897103	0.247496	0.589425	0.897592
LOC110675461|LOC110675461	0	0	0	0	0	0	0	0	0	0	0	0	0	0	0	0	0	0	0	0	NA	NA	NA	NA	NA	NA
LOC110675462|LOC110675462	0	0	0	0	0	0	0	0	0	0	0	0	2	0	0	0	0	0	0	0	1.14169	0.723404	NA	NA	NA	NA
LOC110675463|LOC110675463	0	0	0	3	4	0	0	0	4	0	0	0	0	0	0	0	0	0	0	0	-0.484899	0.877267	NA	-2.09558	0.506657	NA
LOC110675464|LOC110675464	0	0	0	0	0	0	0	0	0	0	0	0	0	0	0	0	0	0	0	0	NA	NA	NA	NA	NA	NA
LOC110675465|LOC110675465	0	0	0	0	2	0	0	0	2	0	6	0	0	0	0	0	0	0	0	5	2.7994	0.376585	NA	0.957221	0.76349	NA
LOC110675466|LOC110675466	0	0	0	0	0	0	0	0	0	0	0	0	0	0	0	0	0	0	0	0	NA	NA	NA	NA	NA	NA
LOC110675467|LOC110675467	0	1	0	0	1	0	0	0	0	0	0	2	1	1	1	1	0	1	0	0	1.51411	0.590439	NA	0.924119	0.770992	NA
LOC110675468|LOC110675468	66	176	268	189	0	0	0	0	250	198	126	348	194	223	0	0	0	0	0	0	0.546259	0.203207	0.597688	NA	NA	NA
LOC110675469|LOC110675469	0	0	0	0	0	0	0	0	0	0	0	0	0	0	0	0	0	0	0	0	NA	NA	NA	NA	NA	NA
LOC110675470|LOC110675470	115	178	166	62	34	18	17	19	152	212	135	146	70	67	9	14	18	12	16	4	0.179488	0.585977	0.852524	-0.648954	0.222567	0.698811
LOC110675471|LOC110675471	6	6	2	4	0	13	4	4	0	0	0	0	0	0	0	0	4	0	15	0	-4.40813	0.0146144	NA	-0.373421	0.848956	NA
LOC110675472|LOC110675472	0	0	0	0	0	0	0	0	0	0	0	0	0	0	0	0	0	0	0	0	NA	NA	NA	NA	NA	NA
LOC110675473|LOC110675473	0	0	0	2	6	0	0	0	0	0	0	0	0	2	0	0	0	1	0	0	-0.470453	0.883321	NA	-2.19352	0.482665	NA
LOC110675474|LOC110675474	8	4	0	0	9	0	0	5	4	0	0	16	13	5	20	3	0	2	0	8	1.55608	0.333459	0.711782	0.726171	0.661956	NA
LOC110675475|LOC110675475	0	0	4	0	7	6	0	1	0	0	0	9	0	1	3	11	3	3	0	10	1.0679	0.723789	NA	0.71682	0.55632	NA
LOC110675476|LOC110675476	12	0	8	0	0	0	10	0	3	0	0	0	0	0	8	0	10	8	0	0	-3.22517	0.219552	NA	0.8815	0.694968	NA
LOC110675477|LOC110675477	0	0	0	0	0	0	0	0	0	0	0	0	0	0	0	0	0	0	0	0	NA	NA	NA	NA	NA	NA
LOC110675478|LOC110675478	35	17	27	25	66	76	60	22	32	22	16	58	55	61	43	48	35	35	56	59	0.90913	0.102785	0.453698	-0.044255	0.91278	0.981767
LOC110675479|LOC110675479	8	11	13	0	0	6	7	9	10	4	3	11	4	0	4	6	3	11	0	9	-0.33935	0.748078	0.921753	0.130046	0.907753	NA
LOC110675480|LOC110675480	53	87	86	73	94	168	104	69	25	45	36	43	46	58	34	80	38	36	81	72	-0.599544	0.108211	0.464679	-0.697378	0.117014	0.556814
LOC110675481|LOC110675481	0	2	13	6	0	0	4	3	0	0	13	0	4	3	0	4	0	10	3	3	-0.596648	0.718458	NA	1.2315	0.466858	NA
LOC110675482|LOC110675482	0	0	2	3	0	0	0	15	0	0	0	0	0	0	0	0	0	0	0	0	-2.76722	0.375155	NA	-4.40724	0.152432	NA
LOC110675483|LOC110675483	0	0	0	0	0	0	0	0	0	0	0	0	0	0	0	0	0	0	0	0	NA	NA	NA	NA	NA	NA
LOC110675484|LOC110675484	0	0	0	0	0	0	0	0	0	0	0	0	0	0	0	0	0	0	0	0	NA	NA	NA	NA	NA	NA
LOC110675485|LOC110675485	0	0	0	0	0	0	4	0	0	0	0	0	0	0	0	0	0	0	0	0	NA	NA	NA	-2.2474	0.475049	NA
LOC110675486|LOC110675486	0	0	0	0	0	0	0	0	0	0	0	0	0	0	0	0	0	0	0	0	NA	NA	NA	NA	NA	NA
LOC110675487|LOC110675487	187	197	147	186	307	303	212	228	129	181	242	68	84	135	260	207	362	103	149	203	-0.238765	0.416136	0.764078	-0.196997	0.386989	0.814034
LOC110675488|LOC110675488	0	0	0	0	0	0	0	0	0	0	0	0	0	0	0	0	0	0	0	0	NA	NA	NA	NA	NA	NA
LOC110675489|LOC110675489	0	0	11	0	0	0	0	0	0	0	0	0	0	0	0	0	0	0	0	0	-3.75902	0.223888	NA	NA	NA	NA
LOC110675490|LOC110675490	0	3	0	1	3	1	2	0	0	0	0	0	2	0	2	0	0	2	1	4	-1.19336	0.704925	NA	0.295394	0.853112	NA
LOC110675491|LOC110675491	0	6	0	4	0	0	8	0	0	0	0	0	0	0	0	0	2	0	0	2	-3.56001	0.250058	NA	-1.54861	0.615616	NA
LOC110675492|LOC110675492	0	0	0	0	0	0	1	0	0	0	0	2	5	0	0	0	3	0	2	0	3.11626	0.323493	NA	1.57205	0.621723	NA
LOC110675493|LOC110675493	67269	73704	61942	49030	134434	168369	109906	105437	78053	72560	93172	91193	65768	67505	133886	120229	135771	121031	122416	150341	0.511997	0.00128508	0.0343351	0.197099	0.318132	0.769785
LOC110675494|LOC110675494	21	10	19	10	0	25	10	16	0	7	11	12	4	8	0	0	6	0	0	0	-0.888563	0.243035	0.639244	-3.90749	0.0361	NA
LOC110675495|LOC110675495	181	165	3	21	110	174	0	21	0	6	0	4	4	4	4	4	8	16	8	19	-4.55612	1.45e-05	0.0016489	-2.66961	0.00704741	0.11174
LOC110675496|LOC110675496	35	11	25	25	97	209	195	192	38	26	23	70	80	38	148	270	76	151	153	188	1.17875	0.0399148	0.281644	0.110387	0.79079	0.952749
LOC110675497|LOC110675497	0	0	0	0	0	0	0	0	0	0	0	0	0	0	0	0	0	0	0	0	NA	NA	NA	NA	NA	NA
LOC110675498|LOC110675498	481	505	402	321	429	248	350	377	342	296	351	162	256	265	372	258	361	196	236	227	-0.439432	0.0121872	0.142963	-0.218971	0.281428	0.745186
LOC110675499|LOC110675499	7	3	2	0	0	11	4	0	3	2	0	3	0	4	4	0	0	0	0	0	-0.311437	0.819926	NA	-2.50234	0.367071	NA
LOC110675500|LOC110675500	0	0	0	0	0	0	0	0	0	2	0	0	0	0	0	2	0	0	0	0	1.14169	0.723404	NA	1.12729	0.726752	NA
LOC110675501|LOC110675501	0	0	0	0	0	0	0	0	0	2	0	0	0	0	0	1	0	0	0	0	1.14169	0.723404	NA	0.646401	0.841186	NA
LOC110675502|LOC110675502	48	13	10	0	4	8	0	10	14	9	29	57	0	22	0	7	0	0	0	4	0.587029	0.605417	0.860299	-1.49454	0.420882	NA
LOC110675503|LOC110675503	0	0	0	0	0	0	0	0	0	0	0	0	0	0	0	0	0	0	0	0	NA	NA	NA	NA	NA	NA
LOC110675504|LOC110675504	74	76	47	59	39	16	31	25	50	40	34	21	24	29	32	18	9	15	8	19	-0.802561	0.00329083	0.0643577	-0.559896	0.255174	0.726745
LOC110675505|LOC110675505	56	105	22	20	35	14	22	25	43	24	27	9	23	13	37	13	16	4	6	20	-0.903271	0.0778759	0.399232	-0.510287	0.372702	0.806024
LOC110675506|LOC110675506	0	0	0	0	0	0	0	0	0	0	0	0	0	0	2	0	0	0	0	0	NA	NA	NA	1.12729	0.726752	NA
LOC110675507|LOC110675507	79	97	55	55	111	63	95	67	96	99	37	63	68	57	86	58	61	48	42	31	0.173678	0.579796	0.85026	-0.467714	0.121408	0.565795
LOC110675508|LOC110675508	11	7	10	3	6	9	4	8	19	4	7	8	8	5	4	0	0	4	6	4	0.306049	0.638699	0.876721	-0.90753	0.396982	NA
LOC110675509|LOC110675509	0	0	0	0	0	0	0	0	0	0	0	0	0	0	0	0	0	1	0	0	NA	NA	NA	0.646401	0.841186	NA
LOC110675510|LOC110675510	0	0	0	0	0	0	0	0	0	0	0	0	0	0	0	0	0	0	0	0	NA	NA	NA	NA	NA	NA
LOC110675511|LOC110675511	2	14	7	10	0	0	5	0	4	7	0	3	6	0	0	0	0	0	4	0	-1.10581	0.295953	0.682049	-0.364662	0.905896	NA
LOC110675512|LOC110675512	13	20	41	23	0	23	11	0	52	24	17	26	8	30	12	0	10	4	5	4	0.219393	0.679805	0.893953	-0.456846	0.73464	NA
LOC110675513|LOC110675513	6	0	0	0	0	0	0	0	12	0	0	0	0	0	0	0	0	0	0	0	0.354083	0.907305	NA	NA	NA	NA
LOC110675514|LOC110675514	55	35	55	35	94	176	48	77	68	31	101	58	52	42	68	19	74	105	79	162	0.537378	0.141209	0.517843	-0.0150039	0.978033	0.996108
LOC110675515|LOC110675515	57	70	70	71	61	85	59	71	71	64	39	55	72	87	40	51	44	38	38	48	0.152977	0.6559	0.884593	-0.518517	0.079431	0.463728
LOC110675516|LOC110675516	0	0	0	2	0	0	0	0	0	0	0	0	0	0	0	0	0	0	0	0	-1.43223	0.655025	NA	NA	NA	NA
LOC110675517|LOC110675517	289	333	280	159	152	196	26	46	319	233	172	184	119	130	54	71	99	94	52	39	-0.292376	0.204097	0.598043	-0.404395	0.444328	0.844142
LOC110675518|LOC110675518	30	43	8	6	12	10	2	11	15	6	12	9	4	5	8	6	14	5	2	4	-1.12224	0.0790617	0.401476	-0.369928	0.612572	NA
LOC110675519|LOC110675519	133	149	246	150	144	79	160	179	234	148	200	84	82	94	172	186	173	129	155	148	-0.18669	0.536019	0.82912	0.343739	0.232288	0.707619
LOC110675520|LOC110675520	29	25	16	14	28	18	29	10	22	13	30	0	6	17	22	10	8	10	10	7	-0.402816	0.570763	0.8457	-0.735085	0.163322	0.628732
LOC110675521|LOC110675521	497	632	308	323	360	399	359	310	413	381	490	375	279	359	314	256	544	245	242	194	0.00491308	0.97832	0.996327	-0.136689	0.5386	0.881223
LOC110675522|LOC110675522	1	0	0	2	0	0	0	0	2	1	0	0	0	0	3	0	0	0	0	0	-0.640143	0.818329	NA	1.53787	0.632891	NA
LOC110675523|LOC110675523	4	0	0	0	0	0	0	0	0	0	10	34	0	11	0	0	0	0	0	0	3.53943	0.100312	0.4475	NA	NA	NA
LOC110675524|LOC110675524	0	0	2	0	0	0	0	0	0	0	0	0	0	0	0	0	0	0	0	0	-1.34067	0.676417	NA	NA	NA	NA
LOC110675525|LOC110675525	1	2	0	1	1	0	1	1	1	1	1	0	1	0	1	1	1	0	0	0	-0.41324	0.810766	NA	-0.480733	0.826154	NA
LOC110675526|LOC110675526	43	30	30	11	80	54	42	37	16	41	24	16	54	20	40	48	90	106	70	121	0.273802	0.613397	0.864161	0.811957	0.0544166	0.383409
LOC110675527|LOC110675527	109	141	163	129	52	76	31	28	171	95	165	77	65	118	64	46	41	29	39	22	-0.111134	0.678829	0.893674	-0.050665	0.901247	0.978545
LOC110675528|LOC110675528	10	4	0	0	0	8	2	0	0	0	2	3	5	0	8	7	30	6	0	0	-0.622796	0.750436	NA	1.708	0.282632	NA
LOC110675529|LOC110675529	0	0	3	5	1	1	0	10	0	0	2	2	4	2	0	8	0	9	0	2	-0.109878	0.948716	NA	0.228507	0.900577	NA
LOC110675530|LOC110675530	526	334	86	130	1519	1671	582	714	35	54	147	48	167	127	441	587	425	302	403	551	-1.16129	0.0476844	0.312742	-1.11548	0.0004116	0.015625
LOC110675531|LOC110675531	664	405	162	243	1895	1815	962	899	74	125	198	113	359	276	620	680	435	552	610	675	-0.625921	0.238008	0.634074	-0.992472	0.000577797	0.0203673
LOC110675532|LOC110675532	708	694	300	328	1305	694	822	558	631	602	484	620	1072	1124	999	880	502	898	989	1336	0.884101	0.0216823	0.202438	0.403662	0.220055	0.696879
LOC110675534|LOC110675534	0	9	12	4	0	5	5	0	0	4	6	2	2	0	15	0	12	0	0	0	-1.276	0.328317	NA	0.706768	0.755696	NA
LOC110675535|LOC110675535	7599	12869	12134	9861	255	645	423	270	23317	17476	18751	5636	4119	5968	598	636	806	265	242	267	0.28709	0.444461	0.781308	0.308078	0.383007	0.812864
LOC110675536|LOC110675536	0	0	9	3	0	0	0	0	4	0	4	0	6	4	0	0	0	0	0	0	0.136858	0.932889	NA	NA	NA	NA
LOC110675537|LOC110675537	15	9	11	7	22	10	13	10	15	5	9	0	2	3	7	6	30	19	6	6	-0.838383	0.297404	0.682772	-0.00687443	0.991534	0.998795
LOC110675538|LOC110675538	0	0	0	0	0	3	0	0	0	0	0	0	0	0	0	0	0	0	0	0	NA	NA	NA	-1.86848	0.555787	NA
LOC110675539|LOC110675539	0	0	0	0	0	0	0	0	0	0	0	0	0	0	0	0	0	0	0	0	NA	NA	NA	NA	NA	NA
LOC110675540|LOC110675540	0	0	0	0	0	0	0	0	0	0	0	0	0	0	0	0	0	0	0	0	NA	NA	NA	NA	NA	NA
LOC110675541|LOC110675541	5	3	0	0	6	9	8	13	0	4	14	7	16	6	5	33	16	10	8	14	2.33881	0.0672594	0.374655	0.794459	0.232745	0.7081
LOC110675542|LOC110675542	75	70	81	89	59	108	50	37	105	78	49	171	109	166	61	32	86	65	76	57	0.75305	0.0887733	0.422214	0.180558	0.654371	0.917154
LOC110675543|LOC110675543	0	0	4	0	3	0	0	0	0	0	0	2	0	0	0	0	0	0	0	0	-1.33634	0.670697	NA	-1.68622	0.596668	NA
LOC110675544|LOC110675544	0	0	0	0	2	3	4	0	0	0	4	0	3	0	0	0	4	0	0	0	2.86908	0.364472	NA	-1.82467	0.456933	NA
LOC110675545|LOC110675545	0	0	0	0	0	1	0	1	0	0	0	0	0	0	0	0	0	0	0	0	NA	NA	NA	-1.34209	0.676326	NA
LOC110675546|LOC110675546	0	0	0	0	0	0	1	1	0	0	0	0	1	1	0	0	0	0	0	1	1.14169	0.723404	NA	-0.840368	0.793876	NA
LOC110675547|LOC110675547	0	0	0	0	0	0	0	0	4	0	0	0	0	0	0	0	0	0	0	0	1.80472	0.574186	NA	NA	NA	NA
LOC110675548|LOC110675548	100	0	24	0	4	0	0	0	0	6	4322	4151	0	998	0	0	0	0	0	0	5.89457	0.0333547	0.25659	-2.09558	0.506657	NA
LOC110675549|LOC110675549	0	0	0	0	0	0	0	0	0	0	0	0	0	0	0	0	0	0	0	0	NA	NA	NA	NA	NA	NA
LOC110675550|LOC110675550	95	108	9	11	4	43	0	2	6	4	7	4	4	3	0	0	3	2	2	2	-3.30057	6.51e-06	0.000900228	-2.83924	NA	NA
LOC110675551|LOC110675551	0	0	0	0	0	0	0	0	0	0	0	0	0	0	0	0	0	0	0	0	NA	NA	NA	NA	NA	NA
LOC110675552|LOC110675552	4	19	22	11	22	18	16	10	10	9	13	10	7	8	10	16	14	7	5	24	-0.382513	0.492623	0.808211	-0.226955	0.670527	0.92142
LOC110675553|LOC110675553	0	17	4	4	0	4	0	0	0	0	6	0	0	0	0	0	4	0	4	0	-2.54333	0.231859	NA	0.601021	0.844639	NA
LOC110675554|LOC110675554	31	0	43	9	18	25	14	48	3	0	15	0	0	4	12	0	204	25	7	12	-2.49849	0.0970716	0.442504	0.531806	0.610829	0.906253
LOC110675555|LOC110675555	12	29	8	8	16	13	2	7	7	3	7	21	12	9	2	10	3	11	8	12	-0.18355	0.79087	0.940373	-0.0157143	0.984679	NA
LOC110675556|LOC110675556	0	4	0	0	0	0	0	0	0	4	7	7	0	0	0	0	0	0	3	4	1.95277	0.392784	NA	2.98479	0.344864	NA
LOC110675557|LOC110675557	2	4	2	0	1	3	4	0	0	2	7	0	0	0	0	0	0	0	0	0	-0.30872	0.877091	NA	-3.24108	0.296391	NA
LOC110675558|LOC110675558	12	12	12	13	4	23	0	6	5	0	11	12	15	5	10	12	0	4	18	4	-0.364899	0.64864	0.881787	0.227244	0.849959	NA
LOC110675559|LOC110675559	13	15	14	10	12	18	5	4	9	0	8	25	13	9	30	0	18	8	10	12	0.00909326	0.991019	0.999175	0.526678	0.535671	0.879104
LOC110675560|LOC110675560	3	0	2	0	5	7	3	1	2	0	2	3	2	0	2	0	25	14	2	3	0.478588	0.778966	NA	1.05638	0.358451	NA
LOC110675561|LOC110675561	7	0	22	0	0	12	15	0	0	0	15	0	0	0	31	5	56	27	0	16	-1.60446	0.546499	NA	1.77065	0.162289	0.628732
LOC110675562|LOC110675562	9	0	8	3	16	16	45	32	0	0	20	26	0	0	67	0	187	27	15	11	0.775078	0.689736	0.897103	0.799583	0.395203	0.819306
LOC110675563|LOC110675563	28	18	11	0	0	4	0	0	7	0	21	36	17	10	0	0	0	5	4	0	0.459296	0.673678	0.891942	1.0766	0.717429	NA
LOC110675564|LOC110675564	12	6	0	0	0	0	0	0	3	0	0	8	0	0	0	0	0	0	0	0	-0.930624	0.68427	NA	NA	NA	NA
LOC110675565|LOC110675565	0	9	0	0	0	0	0	3	9	0	5	6	5	0	0	0	7	0	0	0	1.29558	0.484549	NA	0.202626	0.94806	NA
LOC110675566|LOC110675566	0	0	0	0	0	0	0	0	0	0	0	0	0	0	0	0	0	0	0	0	NA	NA	NA	NA	NA	NA
LOC110675567|LOC110675567	0	0	0	0	0	0	0	0	0	0	0	0	0	0	0	0	0	0	0	0	NA	NA	NA	NA	NA	NA
LOC110675568|LOC110675568	56	111	110	84	83	181	85	63	75	74	49	43	64	76	61	65	65	93	97	111	-0.317407	0.309343	0.691496	-0.0943053	0.819796	0.959703
LOC110675569|LOC110675569	19	32	23	23	0	0	0	0	11	3	4	6	15	16	0	0	0	0	0	0	-1.13753	0.0648732	0.36767	NA	NA	NA
LOC110675570|LOC110675570	103	147	150	127	80	60	106	92	102	105	92	38	57	84	51	74	69	33	53	61	-0.589137	0.0276223	0.231856	-0.430364	0.159544	0.625708
LOC110675571|LOC110675571	5	12	0	10	13	15	6	18	10	0	0	6	4	0	6	13	0	14	6	4	-0.837427	0.588323	NA	-0.607283	0.489431	NA
LOC110675572|LOC110675572	80	47	4	26	3	8	0	3	28	6	9	7	7	9	0	0	0	0	0	4	-1.67457	0.0182082	0.18345	-2.25864	0.323862	NA
LOC110675573|LOC110675573	0	0	0	0	0	0	0	0	0	0	0	0	2	0	0	0	0	0	0	0	1.14169	0.723404	NA	NA	NA	NA
LOC110675574|LOC110675574	0	0	0	0	0	0	0	0	0	0	0	0	0	0	0	0	0	0	0	2	NA	NA	NA	1.12729	0.726752	NA
LOC110675575|LOC110675575	0	0	0	0	0	0	0	0	0	0	0	0	0	0	0	2	0	0	9	0	NA	NA	NA	3.79579	0.226917	NA
LOC110675576|LOC110675576	680	627	315	217	765	414	331	281	351	604	546	365	527	394	428	777	457	512	203	441	0.267022	0.37717	0.739759	0.27947	0.417554	0.828825
LOC110675577|LOC110675577	0	20	30	22	19	0	36	10	40	21	10	58	40	47	20	19	23	7	16	33	1.22978	0.128364	0.500453	0.437416	0.578034	0.894816
LOC110675578|LOC110675578	3	0	0	0	0	0	0	0	0	0	0	0	0	0	0	0	0	0	0	0	-1.80621	0.569527	NA	NA	NA	NA
LOC110675579|LOC110675579	0	0	0	0	0	0	0	0	0	0	0	0	0	2	0	0	0	0	0	0	1.14169	0.723404	NA	NA	NA	NA
LOC110675580|LOC110675580	14	13	27	9	0	4	0	0	16	12	6	10	7	4	2	0	8	0	0	0	-0.634888	0.254336	0.650635	0.523549	0.864885	NA
LOC110675581|LOC110675581	0	0	0	0	0	0	0	0	0	0	0	0	0	0	0	0	0	0	0	0	NA	NA	NA	NA	NA	NA
LOC110675582|LOC110675582	4426	4899	3932	2934	4442	2296	4071	2954	4882	4882	4743	1840	2087	2047	4414	3077	5442	1870	2045	3101	-0.125363	0.588759	0.852856	0.0525406	0.807668	0.957123
LOC110675583|LOC110675583	0	0	3	0	0	0	0	0	0	3	0	0	0	0	0	0	0	0	0	0	-0.47415	0.880819	NA	NA	NA	NA
LOC110675584|LOC110675584	0	0	0	0	0	0	0	0	0	0	0	0	0	0	0	0	0	0	0	0	NA	NA	NA	NA	NA	NA
LOC110675585|LOC110675585	0	0	0	0	0	0	0	0	0	0	0	0	0	0	0	0	0	0	0	0	NA	NA	NA	NA	NA	NA
LOC110675586|LOC110675586	0	0	0	4	0	0	0	0	0	0	0	3	4	8	4	0	0	0	4	0	1.47515	0.531751	NA	3.11639	0.323439	NA
LOC110675587|LOC110675587	2	0	0	0	0	2	0	0	0	0	0	2	0	0	4	2	0	4	2	0	-0.322301	0.920176	NA	2.22705	0.287818	NA
LOC110675588|LOC110675588	16	13	24	28	9	17	24	23	11	5	4	24	11	23	5	11	4	23	21	11	-0.422843	0.538771	0.82982	-0.259774	0.72039	0.935867
LOC110675589|LOC110675589	0	0	0	0	0	0	0	0	0	0	0	0	0	0	0	0	0	0	0	0	NA	NA	NA	NA	NA	NA
LOC110675590|LOC110675590	75	126	124	94	71	58	42	77	73	103	81	36	76	70	71	58	56	52	69	81	-0.347426	0.236448	0.633022	0.227138	0.487904	0.861598
LOC110675591|LOC110675591	0	0	0	0	0	0	0	3	0	0	0	0	0	0	0	0	0	0	0	0	NA	NA	NA	-2.0659	0.512954	NA
LOC110675592|LOC110675592	0	0	0	0	0	0	0	0	0	0	0	0	0	0	0	0	0	0	0	0	NA	NA	NA	NA	NA	NA
LOC110675593|LOC110675593	147	100	72	72	174	154	98	124	81	107	127	81	61	59	135	105	216	84	65	139	-0.0196803	0.942187	0.986504	-0.0482707	0.848981	0.963039
LOC110675594|LOC110675594	9	32	3	13	23	0	25	14	4	11	22	6	16	12	25	10	14	20	3	11	0.00222241	0.997509	0.99941	-0.00612472	0.994177	0.999457
LOC110675595|LOC110675595	2	0	0	0	0	2	0	3	0	0	0	0	2	0	0	0	0	0	0	1	-0.322301	0.920176	NA	-2.25163	0.470787	NA
LOC110675596|LOC110675596	63	88	107	78	12	15	26	4	16	16	32	12	12	15	20	0	58	17	4	20	-2.15282	5.24e-10	6.96e-07	0.512661	0.569976	0.891853
LOC110675597|LOC110675597	0	0	0	0	0	0	0	0	0	0	0	0	0	0	0	0	0	0	0	0	NA	NA	NA	NA	NA	NA
LOC110675598|LOC110675598	68	61	45	51	55	50	51	31	75	50	84	33	54	43	59	40	77	27	38	57	0.158977	0.568884	0.844769	0.21835	0.439198	0.840921
LOC110675599|LOC110675599	0	17	0	0	90	64	9	15	0	0	0	0	0	0	3	4	8	3	12	19	-4.07566	0.18642	NA	-2.17293	0.00544406	0.0945447
LOC110675600|LOC110675600	28	29	13	17	22	19	3	12	10	6	8	31	15	6	3	17	3	16	10	13	-0.4891	0.442423	0.77945	-0.143843	0.855175	0.965654
LOC110675601|LOC110675601	345	447	344	269	230	251	271	243	366	250	328	246	179	250	237	172	558	182	116	186	-0.20571	0.154224	0.533039	0.0100266	0.973501	0.995868
LOC110675602|LOC110675602	12	15	9	8	7	0	1	0	21	14	19	3	21	30	2	3	0	21	10	9	0.938287	0.114422	0.476155	2.43515	0.0960397	NA
LOC110675603|LOC110675603	14	11	12	11	5	0	5	1	19	14	17	3	18	28	1	3	0	11	11	9	0.647723	0.263448	0.659229	1.52031	0.243488	NA
LOC110675604|LOC110675604	8	4	5	2	2	0	2	0	6	4	8	4	8	5	0	2	3	3	8	6	0.505412	0.469392	0.794643	2.23668	0.124804	NA
LOC110675605|LOC110675605	9	8	7	16	14	27	19	20	9	5	4	0	17	6	4	13	18	7	10	0	-0.36855	0.673092	0.891942	-1.07916	0.152371	0.615512
LOC110675606|LOC110675606	8	4	4	0	0	0	0	4	0	4	0	4	0	4	0	0	0	0	0	0	-0.677849	0.663802	NA	-2.4867	0.42742	NA
LOC110675607|LOC110675607	0	0	0	0	0	0	0	0	0	0	0	0	0	0	0	0	0	0	0	0	NA	NA	NA	NA	NA	NA
LOC110675608|LOC110675608	20	33	34	31	7	19	6	19	26	44	100	71	24	79	0	14	4	14	3	0	1.13672	0.0190639	0.187808	-0.902301	0.427895	NA
LOC110675609|LOC110675609	113106	109867	41593	38261	97790	69495	52331	51111	51092	54630	47160	31127	31665	32624	35043	33133	26308	17726	16804	21214	-0.66036	0.0131694	0.150367	-1.27333	3.16e-09	1.34e-06
LOC110675610|LOC110675610	55242	60985	31795	28067	51341	49536	36324	34115	43570	46776	41505	24657	19538	22779	34624	41479	26673	18518	20045	23658	-0.245314	0.248915	0.644946	-0.478533	0.0326138	0.29131
LOC110675611|LOC110675611	28381	26691	14212	10648	24770	19956	17142	14682	20442	17339	15865	11248	9997	10335	17088	15656	12066	7544	9093	12305	-0.304523	0.172517	0.560522	-0.480785	0.0143351	0.178395
LOC110675612|LOC110675612	79190	80421	46911	39848	84304	64763	41025	38630	39368	41193	45296	40178	45167	51782	33757	42452	30392	28692	34419	45668	-0.238622	0.300631	0.686271	-0.448753	0.0834439	0.477214
LOC110675613|LOC110675613	4932	5704	4720	3309	6115	4317	6610	5338	5267	4717	6511	3514	3852	3585	7559	6021	9722	4891	4808	6978	0.146998	0.251081	0.647747	0.376452	0.00971794	0.13678
LOC110675614|LOC110675614	1077	1173	643	657	733	845	609	592	1133	908	781	1067	718	893	502	300	440	478	502	531	0.266357	0.198851	0.593917	-0.396099	0.126436	0.575113
LOC110675615|LOC110675615	0	5	0	0	0	0	3	0	0	0	0	0	0	0	0	0	0	0	0	0	-2.32627	0.458977	NA	-1.8334	0.563561	NA
LOC110675616|LOC110675616	298	299	192	162	356	125	430	274	581	297	396	448	789	889	1048	776	768	1364	1107	2045	2.29548	6.56e-05	0.00140128	2.45816	2.98e-08	9.06e-06
LOC110675617|LOC110675617	2	1	1	2	9	6	4	1	6	2	2	2	3	1	5	2	4	2	3	3	0.949917	0.369651	NA	-0.468316	0.586084	NA
LOC110675618|LOC110675618	4	2	0	0	3	4	9	0	0	0	0	0	0	0	4	5	0	6	2	3	-2.7337	0.38118	NA	0.0270986	0.981682	NA
LOC110675619|LOC110675619	15	3	3	10	19	22	8	18	0	0	0	7	4	5	5	20	4	8	21	21	-1.2153	0.363009	0.73331	-0.0944068	0.893014	0.976246
LOC110675620|LOC110675620	40	28	19	31	24	22	15	21	22	28	23	27	17	10	12	26	11	11	9	35	-0.324512	0.420137	0.766556	-0.0776738	0.885994	0.973417
LOC110675621|LOC110675621	0	4	0	0	0	0	0	0	0	0	0	0	0	0	2	0	0	0	0	0	-2.00951	0.524942	NA	1.12729	0.726752	NA
LOC110675623|LOC110675623	0	0	0	0	0	0	0	0	0	0	0	0	0	0	0	0	0	0	0	0	NA	NA	NA	NA	NA	NA
LOC110675624|LOC110675624	0	0	6	16	11	0	12	7	0	0	6	11	12	4	6	4	8	4	0	11	0.132955	0.935766	0.985568	-0.347364	0.737289	NA
LOC110675625|LOC110675625	0	3	6	5	0	3	10	3	4	8	0	3	9	0	0	3	10	2	0	0	0.357975	0.791443	NA	-0.73062	0.660329	NA
LOC110675626|LOC110675626	4	11	0	0	0	2	0	2	0	0	10	5	0	0	52	0	40	16	2	0	-0.277918	0.903689	NA	4.0792	0.0115539	0.153
LOC110675627|LOC110675627	0	0	0	0	0	0	0	0	0	0	0	0	0	0	0	0	0	0	0	0	NA	NA	NA	NA	NA	NA
LOC110675628|LOC110675628	0	5	0	0	2	0	6	0	0	0	0	7	1	0	0	0	0	0	0	1	0.73022	0.811381	NA	-2.72639	0.379894	NA
LOC110675629|LOC110675629	3	0	0	0	0	0	0	0	0	0	0	0	0	0	2	0	0	0	0	0	-1.80621	0.569527	NA	1.12729	0.726752	NA
LOC110675630|LOC110675630	0	3	0	0	0	0	0	0	2	0	0	4	0	5	0	4	0	0	0	0	1.80591	0.454078	NA	2.03344	0.525081	NA
LOC110675631|LOC110675631	0	3	0	0	0	0	0	0	0	0	0	0	0	0	0	0	4	0	0	3	-1.60255	0.615724	NA	2.60466	0.411676	NA
LOC110675632|LOC110675632	0	0	0	0	0	8	0	0	0	0	0	0	0	0	0	0	10	4	0	0	NA	NA	NA	0.20978	0.941515	NA
LOC110675633|LOC110675633	0	0	0	0	0	0	0	0	0	0	0	0	0	0	0	0	0	0	0	0	NA	NA	NA	NA	NA	NA
LOC110675634|LOC110675634	631	602	315	264	418	490	229	212	316	382	315	318	215	250	199	105	381	135	157	215	-0.383229	0.0942313	0.435234	-0.63979	0.0440924	0.344025
LOC110675635|LOC110675635	0	0	0	0	1	0	0	0	0	0	0	0	1	0	0	0	0	0	0	0	0.6608	0.837696	NA	-0.555828	0.863201	NA
LOC110675636|LOC110675636	0	2	0	0	0	0	0	0	0	0	0	0	0	0	0	0	0	0	0	0	-1.15817	0.719185	NA	NA	NA	NA
LOC110675637|LOC110675637	114	183	116	83	28	88	5	16	113	141	66	152	53	74	18	13	4	25	18	44	-0.0968306	0.773948	0.932685	-0.504293	0.526992	0.877629
LOC110675638|LOC110675638	0	0	0	0	0	0	0	0	0	0	0	0	0	0	0	0	0	0	0	0	NA	NA	NA	NA	NA	NA
LOC110675639|LOC110675639	3	3	13	5	18	0	12	0	0	0	4	0	0	4	0	0	5	11	3	4	-2.03858	0.168005	NA	-0.553509	0.733505	NA
LOC110675640|LOC110675640	0	0	0	0	0	4	0	0	0	0	0	0	0	0	0	0	0	0	0	0	NA	NA	NA	-2.28355	0.467679	NA
LOC110675641|LOC110675641	0	7	0	0	0	0	0	5	0	3	0	18	8	0	4	0	0	5	0	0	2.08925	0.355856	NA	0.301031	0.919477	NA
LOC110675642|LOC110675642	22	17	9	15	5	2	11	7	33	5	8	0	5	0	11	16	3	4	3	9	-0.893902	0.38935	0.746447	0.428308	0.593598	NA
LOC110675643|LOC110675643	1390	1662	1171	843	1364	950	1314	1184	1317	1269	1258	1023	838	880	1309	934	1273	658	793	1170	-0.0149818	0.895806	0.976498	-0.103837	0.518269	0.874192
LOC110675644|LOC110675644	169	103	98	109	210	150	104	107	113	100	46	81	75	89	110	76	58	86	73	111	-0.331186	0.296434	0.682096	-0.523578	0.0932697	0.502359
LOC110675645|LOC110675645	0	6	0	0	0	4	5	7	11	0	0	10	0	0	0	4	6	0	10	0	1.61667	0.558673	NA	-0.0924372	0.954801	NA
LOC110675646|LOC110675646	86	123	137	77	19	17	53	42	119	62	97	57	60	81	30	21	34	32	22	21	-0.248273	0.334251	0.712389	-0.163336	0.727108	0.93763
LOC110675647|LOC110675647	0	0	0	0	0	0	0	0	0	0	0	0	0	0	0	0	0	0	0	0	NA	NA	NA	NA	NA	NA
LOC110675648|LOC110675648	26	16	8	4	41	24	8	16	8	10	16	19	19	0	6	13	12	0	0	0	0.11429	0.891871	0.976439	-2.07316	0.0663859	0.420357
LOC110675649|LOC110675649	0	1	0	0	0	0	0	0	0	0	0	2	1	1	0	1	0	1	0	0	1.51411	0.590439	NA	1.12729	0.726752	NA
LOC110675650|LOC110675650	4	0	4	0	5	6	7	0	0	0	2	0	3	0	8	5	13	13	4	12	-0.979216	0.684725	NA	1.22352	0.123336	NA
LOC110675652|LOC110675652	114	185	119	127	99	50	30	31	210	214	185	160	111	116	86	91	76	24	20	54	0.444613	0.0194992	0.19067	0.286167	0.53264	0.878485
LOC110675653|LOC110675653	0	4	0	0	3	0	16	0	5	0	10	7	0	3	0	8	0	0	0	0	2.39083	0.193814	NA	-1.60045	0.560602	NA
LOC110675654|LOC110675654	0	0	0	0	0	0	0	0	0	0	0	0	0	0	0	0	0	0	0	0	NA	NA	NA	NA	NA	NA
LOC110675655|LOC110675655	0	2	0	0	2	0	0	0	0	8	8	8	7	2	2	0	0	4	0	4	3.74875	0.0167675	NA	2.04941	0.419396	NA
LOC110675656|LOC110675656	146	180	95	77	89	86	52	36	108	103	244	89	58	68	67	57	193	57	24	70	0.00232961	0.994568	0.999175	0.319849	0.453112	0.847531
LOC110675657|LOC110675657	5	22	32	8	7	7	35	10	5	6	3	24	112	119	4	4	4	13	46	10	1.86694	0.0716541	0.384482	0.274742	0.770381	0.947682
LOC110675658|LOC110675658	0	0	3	0	0	0	4	4	0	0	0	0	0	5	0	0	0	0	0	0	0.489515	0.875258	NA	-3.37566	0.276192	NA
LOC110675659|LOC110675659	14	23	11	13	7	21	5	3	15	19	13	8	10	14	8	4	4	8	8	7	-0.0271327	0.949662	0.988213	-0.238684	0.753584	NA
LOC110675660|LOC110675660	0	0	3	0	2	8	0	2	4	0	2	9	0	3	2	0	5	0	0	0	2.20034	0.259614	NA	-1.51707	0.44588	NA
LOC110675661|LOC110675661	0	0	0	0	0	0	0	0	0	0	0	0	0	0	0	0	0	0	0	0	NA	NA	NA	NA	NA	NA
LOC110675662|LOC110675662	0	0	0	0	0	0	0	0	0	0	0	0	0	0	0	0	0	0	0	0	NA	NA	NA	NA	NA	NA
LOC110675663|LOC110675663	0	0	0	0	0	0	0	0	0	2	0	0	0	0	0	2	0	0	0	0	1.14169	0.723404	NA	1.12729	0.726752	NA
LOC110675664|LOC110675664	0	0	0	0	0	0	0	0	0	0	0	0	0	0	0	0	0	0	0	0	NA	NA	NA	NA	NA	NA
LOC110675665|LOC110675665	641	587	65	104	995	766	280	309	246	351	338	281	191	187	410	335	290	183	241	236	-0.129291	0.796835	0.943031	-0.862622	0.0109705	0.14799
LOC110675666|LOC110675666	0	0	0	0	0	0	0	0	0	0	0	0	0	0	0	0	0	0	0	0	NA	NA	NA	NA	NA	NA
LOC110675667|LOC110675667	8523	9969	7605	6291	8272	7252	10281	9138	8780	8388	9677	5240	4374	4952	9914	6045	11271	4670	4752	6170	-0.0853077	0.547596	0.834274	-0.206588	0.281362	0.745181
LOC110675668|LOC110675668	0	1	0	0	0	0	0	1	0	0	1	0	0	0	0	0	0	0	1	0	-0.0605355	0.985028	NA	-0.0749348	0.981468	NA
LOC110675669|LOC110675669	5	6	6	12	4	7	5	3	11	2	2	5	0	4	8	4	2	0	0	6	-0.806263	0.372064	0.737287	-0.451254	0.680093	NA
LOC110675670|LOC110675670	0	0	0	0	0	0	0	0	0	0	0	0	0	0	0	0	0	0	0	0	NA	NA	NA	NA	NA	NA
LOC110675671|LOC110675671	0	0	0	0	0	0	4	0	0	0	0	0	0	0	0	0	0	0	0	0	NA	NA	NA	-2.2474	0.475049	NA
LOC110675672|LOC110675672	0	2	0	0	4	12	0	0	0	0	0	8	4	0	4	4	8	19	0	0	2.51184	0.392047	NA	0.823471	0.616469	NA
LOC110675673|LOC110675673	0	0	0	0	0	0	0	0	0	0	0	0	0	0	0	0	0	0	0	0	NA	NA	NA	NA	NA	NA
LOC110675674|LOC110675674	3	0	0	0	0	7	0	0	3	0	0	0	0	0	0	0	0	0	0	0	-0.463594	0.883747	NA	-3.09092	0.320072	NA
LOC110675675|LOC110675675	274	229	456	511	465	311	325	362	133	166	120	317	176	322	63	68	129	128	190	244	-0.644544	0.162398	0.545578	-1.17643	0.0062783	0.103278
LOC110675676|LOC110675676	0	2	0	0	0	1	0	0	4	0	0	0	0	0	0	0	0	0	0	3	0.466641	0.884313	NA	0.95011	0.767602	NA
LOC110675677|LOC110675677	0	0	0	0	0	0	0	0	0	0	0	0	0	0	0	0	0	0	0	0	NA	NA	NA	NA	NA	NA
LOC110675678|LOC110675678	0	0	0	0	0	0	0	0	0	0	0	0	0	0	0	0	0	0	0	0	NA	NA	NA	NA	NA	NA
LOC110675679|LOC110675679	2	7	8	10	3	1	0	3	7	5	5	0	1	0	0	4	5	1	0	0	-1.20188	0.261606	NA	-0.0595488	0.97361	NA
LOC110675680|LOC110675680	2	5	1	1	4	7	8	1	1	0	1	0	0	0	10	1	1	0	3	0	-2.36989	0.177184	NA	-0.883236	0.499926	NA
LOC110675681|LOC110675681	450	541	567	418	538	685	527	410	403	453	375	164	332	238	276	306	571	294	356	365	-0.443372	0.0561396	0.34009	-0.419538	0.0670961	0.423156
LOC110675682|LOC110675682	221	264	308	269	254	467	204	170	264	212	188	158	237	268	179	208	178	249	249	258	-0.0818492	0.753073	0.924299	-0.0784961	0.826106	0.960142
LOC110675683|LOC110675683	0	0	4	0	0	4	6	13	0	0	0	15	0	0	0	0	47	7	0	0	1.65441	0.587626	NA	0.384543	0.842973	NA
LOC110675684|LOC110675684	0	0	0	0	0	0	0	0	0	0	0	0	0	0	0	0	0	0	0	0	NA	NA	NA	NA	NA	NA
LOC110675685|LOC110675685	91	71	83	76	157	291	85	105	79	86	95	39	41	53	114	163	126	93	102	129	-0.176294	0.500734	0.813265	-0.221709	0.534453	0.878485
LOC110675686|LOC110675686	0	0	0	0	0	0	0	0	0	0	0	0	0	0	10	0	0	0	0	0	NA	NA	NA	3.10638	0.325037	NA
LOC110675687|LOC110675687	0	0	0	0	0	0	0	0	0	0	0	0	0	0	0	0	0	0	0	0	NA	NA	NA	NA	NA	NA
LOC110675689|LOC110675689	0	0	0	0	0	0	0	0	0	0	0	0	0	0	0	0	0	0	0	0	NA	NA	NA	NA	NA	NA
LOC110675690|LOC110675690	0	0	0	0	0	0	0	0	0	0	0	0	0	0	0	0	0	0	0	0	NA	NA	NA	NA	NA	NA
LOC110675691|LOC110675691	0	0	0	0	0	0	0	6	1	0	0	0	0	0	0	0	0	5	0	3	0.6608	0.837696	NA	-0.0323565	0.991317	NA
LOC110675692|LOC110675692	7	3	6	3	6	16	8	3	4	5	5	4	4	6	2	4	7	7	3	3	0.159307	0.82078	0.951367	-0.741089	0.346622	NA
LOC110675694|LOC110675694	0	3	8	0	2	2	0	0	0	4	2	11	4	8	0	1	0	6	4	2	1.16106	0.401873	NA	1.59151	0.381662	NA
LOC110675695|LOC110675695	0	0	0	0	8	6	8	2	0	2	0	0	0	0	0	0	4	4	0	0	1.14169	0.723404	NA	-1.97738	0.180682	NA
LOC110675696|LOC110675696	0	0	0	0	0	0	0	3	0	0	2	0	2	2	3	0	2	0	3	0	2.72947	0.388986	NA	0.784132	0.759675	NA
LOC110675697|LOC110675697	0	8	6	2	0	8	5	13	14	12	15	12	11	11	0	0	0	0	5	6	1.86616	0.0053445	0.0859399	-1.61552	0.38133	NA
LOC110675698|LOC110675698	0	0	0	0	0	0	0	0	0	0	0	0	0	0	0	0	0	0	0	0	NA	NA	NA	NA	NA	NA
LOC110675699|LOC110675699	252	352	166	112	106	342	31	57	264	538	1134	1793	779	738	49	188	110	599	147	197	2.31062	1.78e-06	0.000401017	1.01951	0.164705	0.631519
LOC110675700|LOC110675700	8	8	0	0	6	5	0	0	0	2	0	0	0	0	0	0	0	0	0	0	-3.14607	0.24223	NA	-3.63704	0.239713	NA
LOC110675701|LOC110675701	270	310	124	74	228	265	79	73	150	89	41	206	132	133	109	52	54	103	101	75	-0.30311	0.533155	0.827268	-0.700552	0.128086	0.577431
LOC110675702|LOC110675702	10	4	0	3	0	0	0	0	0	0	0	0	0	0	0	0	4	0	0	0	-4.3196	0.0785885	NA	1.71752	0.592978	NA
LOC110675703|LOC110675703	5	8	4	1	6	9	4	0	4	0	0	3	3	2	2	10	1	1	1	0	-0.846581	0.457039	NA	-0.700745	0.604264	NA
LOC110675704|LOC110675704	0	0	3	0	0	0	3	4	0	0	0	0	0	0	0	2	0	0	0	2	-1.88232	0.552644	NA	-1.34248	0.594841	NA
LOC110675705|LOC110675705	20	17	14	29	45	42	30	31	0	10	0	14	8	8	12	25	16	15	6	24	-1.33541	0.172388	0.560522	-1.01774	0.0215144	0.227719
LOC110675706|LOC110675706	0	0	0	0	0	5	0	0	0	0	3	0	0	0	3	0	0	0	0	0	1.55528	0.629053	NA	-1.23313	0.692776	NA
LOC110675707|LOC110675707	6	0	2	0	2	2	0	0	0	0	0	0	0	0	0	2	0	0	0	0	-3.23804	0.296818	NA	-1.23029	0.696086	NA
LOC110675708|LOC110675708	6	10	0	9	7	8	6	7	10	9	12	7	6	15	4	29	14	4	9	7	0.835653	0.255544	0.652597	0.821994	0.262367	NA
LOC110675709|LOC110675709	1	1	2	4	7	0	2	0	2	4	5	4	7	3	2	4	3	2	2	4	1.2155	0.19761	NA	0.611286	0.620136	NA
LOC110675710|LOC110675710	375	491	485	397	352	285	353	253	555	480	445	331	353	375	296	289	305	280	213	321	0.112502	0.428438	0.771765	0.0465035	0.789673	0.952425
LOC110675711|LOC110675711	187	113	12	9	10	7	0	0	13	26	12	8	26	18	0	4	0	0	0	0	-1.89769	0.0120098	0.141884	-2.38769	0.382648	NA
LOC110675712|LOC110675712	0	0	0	0	0	5	3	0	0	0	0	0	0	0	3	0	0	0	4	0	NA	NA	NA	-0.478592	0.844904	NA
LOC110675713|LOC110675713	0	0	0	0	0	0	0	0	0	0	0	0	0	0	0	0	0	0	0	0	NA	NA	NA	NA	NA	NA
LOC110675714|LOC110675714	6	3	3	2	2	0	8	0	0	0	10	6	6	0	15	0	37	4	0	0	0.310577	0.821286	NA	1.81479	0.340445	NA
LOC110675715|LOC110675715	14	4	9	13	0	0	5	0	8	9	6	15	0	11	0	0	6	2	2	0	-0.165226	0.839245	0.958843	0.54235	0.827912	NA
LOC110675716|LOC110675716	0	0	0	0	0	0	2	0	0	0	0	0	0	0	0	0	0	0	0	0	NA	NA	NA	-1.29432	0.687569	NA
LOC110675717|LOC110675717	5	15	18	12	17	24	27	17	16	14	9	19	16	12	10	41	14	27	21	19	0.402513	0.446031	0.782242	0.283887	0.602146	0.902432
LOC110675718|LOC110675718	68	68	49	40	8	9	6	11	53	44	66	56	12	15	0	2	0	0	4	0	-0.318075	0.46276	0.791473	-2.77743	0.0420921	NA
LOC110675720|LOC110675720	4	0	0	0	4	0	0	0	0	3	0	0	0	0	0	0	0	0	0	0	-0.811534	0.796053	NA	-2.09558	0.506657	NA
LOC110675721|LOC110675721	4	4	2	0	4	5	3	0	0	6	6	7	3	0	11	9	8	2	4	2	0.831386	0.529867	NA	1.138	0.225547	NA
LOC110675722|LOC110675722	0	0	0	0	0	0	0	0	0	0	0	0	0	0	0	0	0	4	0	0	NA	NA	NA	2.30794	0.468737	NA
LOC110675723|LOC110675723	0	0	0	0	0	0	0	0	0	0	5	0	0	0	0	0	0	0	0	0	2.14447	0.501959	NA	NA	NA	NA
LOC110675724|LOC110675724	0	0	0	0	0	0	0	0	0	0	4	0	0	0	0	0	0	0	0	0	1.84305	0.565898	NA	NA	NA	NA
LOC110675725|LOC110675725	0	0	0	0	0	0	0	0	0	0	0	0	0	0	0	0	0	0	0	0	NA	NA	NA	NA	NA	NA
LOC110675726|LOC110675726	0	0	0	0	0	0	0	0	0	0	0	0	0	2	0	0	0	0	0	0	1.14169	0.723404	NA	NA	NA	NA
LOC110675727|LOC110675727	0	0	0	0	0	0	0	0	0	0	0	0	0	0	0	0	0	0	0	0	NA	NA	NA	NA	NA	NA
LOC110675728|LOC110675728	0	0	0	0	0	0	0	4	0	0	0	0	0	0	0	0	0	0	0	0	NA	NA	NA	-2.4867	0.42742	NA
LOC110675729|LOC110675729	29	27	23	0	10	5	16	23	20	20	7	0	10	11	9	4	27	12	3	6	-0.590902	0.55166	0.835777	-0.398694	0.585485	0.896159
LOC110675730|LOC110675730	37	56	50	40	30	69	14	16	36	35	38	42	38	29	11	6	17	4	30	26	-0.133872	0.644102	0.879008	-0.817843	0.249139	0.723224
LOC110675731|LOC110675731	1	3	1	3	3	1	0	2	2	8	0	1	0	3	1	0	9	0	0	0	0.32676	0.807688	NA	-0.0357614	0.986965	NA
LOC110675732|LOC110675732	0	0	0	0	3	0	0	4	0	4	2	0	0	0	0	0	0	0	0	0	2.43765	0.443334	NA	-3.13985	0.312222	NA
LOC110675733|LOC110675733	284	357	316	265	35	41	8	10	387	291	208	395	302	298	11	12	9	0	29	19	0.251604	0.321524	0.701278	-0.538209	0.533077	0.878485
LOC110675734|LOC110675734	0	17	0	0	0	11	2	0	0	10	0	0	2	4	0	7	0	0	2	0	-0.229724	0.921995	NA	-0.857283	0.721284	NA
LOC110675735|LOC110675735	156	142	246	215	103	191	138	136	141	135	110	152	163	171	79	112	89	108	127	115	-0.202619	0.539073	0.830136	-0.229489	0.502988	0.868484
LOC110675736|LOC110675736	51	56	15	19	28	20	15	22	12	27	19	6	17	12	16	24	22	13	14	26	-0.960638	0.061118	0.354569	0.0042783	0.991662	0.998795
LOC110675737|LOC110675737	0	0	0	0	0	0	0	0	0	0	0	0	0	0	0	0	0	0	0	0	NA	NA	NA	NA	NA	NA
LOC110675738|LOC110675738	0	0	0	0	0	0	0	0	0	0	0	0	0	0	0	0	0	0	0	0	NA	NA	NA	NA	NA	NA
LOC110675739|LOC110675739	32	60	28	32	2	25	14	30	30	15	33	8	11	8	19	12	27	6	0	23	-0.990106	0.0274171	0.230863	-0.358449	0.688551	0.925406
LOC110675740|LOC110675740	1819	2123	1676	1512	1315	953	951	739	2350	2152	2055	1427	1411	1404	1114	801	1561	691	808	1044	0.173203	0.0522822	0.32717	0.164093	0.292108	0.753506
LOC110675741|LOC110675741	16	25	65	11	0	0	0	0	57	54	23	32	20	6	6	0	0	0	0	0	0.243625	0.697905	0.90113	2.3794	0.454616	NA
LOC110675742|LOC110675742	0	0	0	0	3	5	5	0	0	0	0	0	0	0	0	0	0	0	0	4	NA	NA	NA	-2.08514	0.364953	NA
LOC110675743|LOC110675743	0	0	0	0	0	0	3	8	3	0	2	3	10	3	0	0	4	0	0	0	4.57916	0.0113254	NA	-2.33523	0.416702	NA
LOC110675744|LOC110675744	7	5	0	0	4	0	15	0	0	3	0	5	13	6	0	7	0	8	6	7	1.10226	0.495973	NA	0.372467	0.818313	NA
LOC110675745|LOC110675745	27	25	9	30	43	38	42	27	33	40	38	4	0	14	35	54	52	16	12	20	-0.0836037	0.919718	0.981204	-0.151031	0.722691	0.936966
LOC110675746|LOC110675746	0	4	1	0	1	0	0	0	3	0	0	0	1	0	0	0	0	0	2	4	-0.642318	0.806975	NA	2.00186	0.5275	NA
LOC110675747|LOC110675747	7	2	0	0	0	0	0	0	2	0	21	2	0	0	2	0	0	0	0	0	0.959631	0.636781	NA	1.12729	0.726752	NA
LOC110675748|LOC110675748	18	22	15	15	6	14	9	7	23	4	23	0	0	10	12	0	6	1	0	0	-0.771277	0.430916	0.772517	-1.57743	0.213597	NA
LOC110675749|LOC110675749	0	0	0	0	0	0	0	0	0	0	0	0	0	0	0	0	0	0	0	0	NA	NA	NA	NA	NA	NA
LOC110675750|LOC110675750	0	6	0	0	8	0	0	0	0	0	7	4	6	0	0	3	0	0	0	0	1.42295	0.535914	NA	-1.55777	0.614919	NA
LOC110675751|LOC110675751	0	0	0	0	0	0	0	0	0	0	0	0	0	0	0	0	0	0	0	0	NA	NA	NA	NA	NA	NA
LOC110675752|LOC110675752	35	22	17	5	25	22	8	7	17	13	14	34	6	29	20	6	52	19	14	19	0.213073	0.737103	0.917659	0.605825	0.311424	0.765701
LOC110675753|LOC110675753	10	9	15	8	4	14	0	0	6	6	10	8	0	15	16	6	0	0	8	15	-0.312162	0.679396	0.893889	0.925534	0.558946	NA
LOC110675754|LOC110675754	0	0	0	0	0	0	3	0	0	0	0	0	0	0	0	0	0	0	0	20	NA	NA	NA	2.32168	NA	NA
LOC110675755|LOC110675755	0	0	0	0	0	0	0	0	0	0	0	0	0	0	0	0	0	0	0	0	NA	NA	NA	NA	NA	NA
LOC110675756|LOC110675756	1	2	2	2	4	7	2	0	0	4	5	0	0	2	4	5	5	2	0	3	0.131302	0.92836	NA	0.0809358	0.943644	NA
LOC110675757|LOC110675757	0	0	4	0	0	5	0	0	0	0	0	0	0	0	8	4	0	0	0	0	-2.29813	0.464651	NA	0.684418	0.816233	NA
LOC110675758|LOC110675758	4	0	3	0	0	2	0	0	0	0	3	0	0	0	0	0	0	0	0	0	-1.68486	0.584079	NA	-1.32174	0.68111	NA
LOC110675759|LOC110675759	60	120	103	94	185	260	134	86	74	83	61	133	106	161	108	65	92	131	158	187	0.388377	0.348621	0.723396	-0.172498	0.680826	0.923845
LOC110675760|LOC110675760	8	9	22	10	12	0	11	3	0	13	0	9	3	1	0	0	13	7	0	13	-1.3174	0.238679	0.634483	-0.086609	0.956289	NA
LOC110675761|LOC110675761	11	3	20	0	5	0	7	3	0	9	0	4	3	1	0	0	11	7	0	12	-1.36366	0.33271	0.711265	0.543871	0.733641	NA
LOC110675762|LOC110675762	5	8	2	1	3	2	2	5	3	1	2	4	2	3	1	0	2	0	2	4	-0.380237	0.683013	NA	-0.897442	0.48051	NA
LOC110675763|LOC110675763	12	13	0	3	13	0	0	17	8	3	20	5	5	3	7	0	11	0	0	4	0.265024	0.775002	0.93312	-1.19545	0.51592	NA
LOC110675764|LOC110675764	28	38	28	13	7	0	0	0	49	23	40	17	4	29	0	0	0	0	0	0	0.158386	0.759363	0.926387	-2.89496	0.352788	NA
LOC110675765|LOC110675765	166	178	141	123	216	262	90	104	178	162	243	120	158	167	145	140	112	108	122	111	0.354401	0.0629481	0.36139	-0.242987	0.466624	0.853299
LOC110675766|LOC110675766	95	93	84	0	0	65	81	0	0	0	89	19	0	27	86	130	98	0	36	41	-1.39526	0.506283	0.81638	0.908749	0.595805	0.90055
LOC110675767|LOC110675767	0	0	0	0	0	0	0	0	0	0	0	0	0	0	0	0	0	0	0	0	NA	NA	NA	NA	NA	NA
LOC110675768|LOC110675768	0	0	0	0	0	0	0	0	0	0	0	0	0	0	0	0	0	0	0	0	NA	NA	NA	NA	NA	NA
LOC110675769|LOC110675769	5	2	1	6	2	7	4	5	2	0	5	0	5	4	5	0	3	5	6	0	-0.234256	0.846953	NA	-0.296303	0.7971	NA
LOC110675770|LOC110675770	3	2	1	4	3	7	6	3	3	0	4	0	2	4	5	0	4	5	3	1	-0.0836846	0.944856	NA	-0.492726	0.617341	NA
LOC110675771|LOC110675771	5	2	1	6	4	7	7	6	2	0	4	0	3	5	6	0	5	5	7	3	-0.436185	0.719062	NA	-0.287482	0.740342	NA
LOC110675772|LOC110675772	4	2	1	6	5	7	7	6	3	0	5	0	4	8	4	0	4	4	3	3	0.191668	0.875195	NA	-0.907729	0.28386	NA
LOC110675773|LOC110675773	7	3	10	11	7	8	23	7	11	6	16	28	0	4	12	16	9	6	6	0	0.571817	0.54138	0.831006	-0.316036	0.70346	NA
LOC110675774|LOC110675774	0	0	0	0	0	0	0	0	0	0	0	0	0	0	0	0	0	0	0	0	NA	NA	NA	NA	NA	NA
LOC110675775|LOC110675775	0	0	0	0	0	0	0	0	0	0	0	0	0	0	0	0	0	0	0	0	NA	NA	NA	NA	NA	NA
LOC110675776|LOC110675776	12	5	2	2	17	2	0	2	6	8	4	6	8	1	2	2	2	2	4	0	0.295726	0.723273	0.911919	-1.03324	0.433647	NA
LOC110675777|LOC110675777	86	105	76	69	87	53	42	40	64	85	80	38	105	41	71	69	75	64	65	67	-0.0812736	0.811373	0.948351	0.50559	0.0715602	0.435987
LOC110675778|LOC110675778	76	55	177	101	97	154	95	136	120	63	89	243	94	180	95	113	72	183	173	151	0.567189	0.265913	0.661704	0.368534	0.392309	0.817616
LOC110675779|LOC110675779	5	8	17	0	0	0	0	0	27	12	17	6	7	0	3	0	0	0	0	0	0.7116	0.491978	0.808211	1.53787	0.632891	NA
LOC110675780|LOC110675780	0	10	0	0	0	0	0	0	0	0	0	0	4	0	0	0	0	0	0	5	-1.16668	0.702887	NA	2.32434	0.465475	NA
LOC110675781|LOC110675781	3808	4746	3806	4274	4676	3515	4118	3848	2498	2577	2881	1714	1841	2190	3463	2628	4283	2039	1564	2196	-0.711027	6.71e-07	0.000185501	-0.480165	0.00333342	0.0686627
LOC110675782|LOC110675782	161	122	152	133	504	258	602	362	204	153	262	177	440	446	556	395	1088	855	795	1211	1.23454	0.00370447	0.0696766	1.11816	0.00144541	0.0392666
LOC110675783|LOC110675783	0	0	0	9	0	0	0	0	0	0	0	0	0	0	0	0	3	0	0	0	-3.71469	0.22954	NA	1.44515	0.653736	NA
LOC110675784|LOC110675784	0	0	0	0	0	9	0	0	0	0	0	0	0	0	0	0	0	0	0	0	NA	NA	NA	-3.45348	0.264954	NA
LOC110675785|LOC110675785	0	0	0	0	0	0	2	0	0	0	0	0	0	0	0	0	0	0	0	0	NA	NA	NA	-1.29432	0.687569	NA
LOC110675786|LOC110675786	89	108	63	66	46	80	54	31	58	54	33	122	94	74	26	21	42	90	126	99	0.127084	0.773792	0.932596	0.673751	0.269793	0.737471
LOC110675787|LOC110675787	0	0	0	1	0	0	0	0	0	0	0	0	0	0	0	0	0	1	0	0	-0.541429	0.866711	NA	0.646401	0.841186	NA
LOC110675788|LOC110675788	31	40	22	15	16	113	14	19	31	38	27	8	8	19	33	11	16	11	5	10	-0.158098	0.732273	0.915228	-1.42936	NA	NA
LOC110675789|LOC110675789	10	7	4	21	15	2	19	5	14	23	16	5	0	4	8	9	4	6	10	11	-0.082424	0.92595	0.983701	-0.0992235	0.893033	NA
LOC110675790|LOC110675790	47	49	33	22	6	0	0	8	62	34	47	65	49	33	5	0	0	4	23	0	0.586305	0.0896018	0.42433	1.00439	0.607917	NA
LOC110675791|LOC110675791	0	0	14	0	0	0	15	11	0	4	9	7	0	0	10	20	6	4	4	8	0.0106468	0.996307	NA	0.480332	0.668063	NA
LOC110675792|LOC110675792	0	0	0	0	2	0	0	0	0	0	0	0	0	0	0	0	0	0	0	0	NA	NA	NA	-1.20161	0.709237	NA
LOC110675793|LOC110675793	0	6	0	2	0	0	5	0	0	0	2	0	0	0	0	3	3	8	0	0	-2.18974	0.473737	NA	1.20629	0.61429	NA
LOC110675794|LOC110675794	215	200	205	176	188	357	173	105	183	199	127	124	124	110	117	196	119	200	132	136	-0.303888	0.109263	0.466903	-0.216476	0.577672	0.894816
LOC110675795|LOC110675795	0	12	0	0	0	0	4	0	4	0	0	0	0	6	3	0	0	0	0	0	-0.372885	0.896502	NA	-0.875044	0.780483	NA
LOC110675796|LOC110675796	45	34	30	20	33	17	9	14	40	48	74	5	13	4	8	14	19	1	7	6	-0.0263641	0.968979	0.993439	-0.879972	0.183503	0.658312
LOC110675797|LOC110675797	22	10	0	15	5	5	10	6	11	9	9	12	15	17	3	9	0	5	3	0	0.269422	0.731377	0.915014	-0.710309	0.520879	NA
LOC110675798|LOC110675798	0	0	3	4	0	0	8	0	0	0	0	0	0	0	9	0	7	4	0	0	-3.24954	0.295053	NA	0.764262	0.740057	NA
LOC110675799|LOC110675799	0	0	4	0	0	0	4	0	0	0	0	0	0	0	0	0	4	4	0	4	-2.29813	0.464651	NA	1.17706	0.626844	NA
LOC110675800|LOC110675800	91	144	76	80	111	94	86	63	80	73	83	84	85	87	52	33	73	53	53	68	-0.0213421	0.932718	0.985057	-0.494756	0.0819762	0.47224
LOC110675801|LOC110675801	4	15	9	4	14	8	9	6	8	5	3	24	22	23	5	0	8	0	16	2	1.21739	0.130939	0.503983	-0.56627	0.611962	NA
LOC110675802|LOC110675802	150	113	143	150	208	280	158	122	159	198	136	210	123	176	162	183	134	176	138	261	0.433792	0.120448	0.488489	0.0799162	0.800211	0.956088
LOC110675803|LOC110675803	2646	2853	1580	1644	2005	1463	1084	992	2418	2377	2255	1646	1522	1717	1517	1457	1938	1305	1108	1425	0.0530194	0.707903	0.905263	0.25016	0.145083	0.61101
LOC110675804|LOC110675804	2	11	3	0	0	4	9	2	2	2	2	2	2	1	0	0	0	5	0	8	-0.803506	0.462976	NA	-0.53352	0.786412	NA
LOC110675805|LOC110675805	0	0	0	0	0	0	3	0	0	0	0	0	0	0	4	0	2	0	0	4	NA	NA	NA	1.17085	0.642247	NA
LOC110675806|LOC110675806	14	32	25	22	3	20	8	17	25	20	34	10	0	9	12	9	24	15	14	32	-0.453042	0.512959	0.81994	0.653246	0.315257	0.767977
LOC110675807|LOC110675807	94	0	0	0	140	0	38	0	72	0	0	0	109	117	0	83	0	0	0	0	1.4582	0.621074	0.867036	-1.34791	0.647886	0.916027
LOC110675808|LOC110675808	25	68	26	32	29	9	21	6	99	40	38	41	81	47	21	23	19	37	29	52	0.851375	0.049068	0.317379	1.18139	0.0362754	0.308211
LOC110675809|LOC110675809	71	27	58	24	38	52	118	56	77	97	106	92	142	121	202	62	326	286	149	245	1.46923	0.00035409	0.0143976	1.82997	6.39e-05	0.00430313
LOC110675810|LOC110675810	9498	11073	8729	8143	10273	8894	6789	6416	8580	8646	8392	10084	7931	7793	6488	5758	5792	5195	5792	6847	0.0813257	0.635042	0.875211	-0.238294	0.203837	0.682194
LOC110675811|LOC110675811	77	65	58	92	36	80	65	39	46	50	219	135	67	112	35	34	238	92	31	57	0.676306	0.155433	0.534747	0.612628	0.268183	0.737471
LOC110675812|LOC110675812	5	21	5	6	9	26	0	6	3	5	0	4	8	14	0	0	4	11	4	0	-0.315996	0.737329	0.917791	-1.34348	0.399252	NA
LOC110675813|LOC110675813	170	239	194	149	222	193	164	101	150	108	135	96	98	145	98	107	145	70	86	103	-0.431303	0.0286238	0.236979	-0.577025	0.00913829	0.132283
LOC110675814|LOC110675814	50	62	33	8	30	40	18	16	18	25	9	8	2	6	12	11	16	9	8	7	-1.58007	0.0131387	0.150274	-1.15901	0.0129068	0.165084
LOC110675815|LOC110675815	0	0	0	0	0	0	0	0	0	0	0	0	0	0	0	0	0	0	0	0	NA	NA	NA	NA	NA	NA
LOC110675816|LOC110675816	167	179	141	146	113	94	195	91	275	245	281	197	186	210	279	114	432	282	198	294	0.72134	7.49e-08	3.31e-05	1.25841	0.000197416	0.00950484
LOC110675817|LOC110675817	0	0	4	0	0	0	3	0	4	0	6	0	0	0	0	0	0	0	0	0	0.632442	0.832946	NA	-1.8334	0.563561	NA
LOC110675818|LOC110675818	2	0	0	4	1	1	0	0	1	2	4	1	4	2	4	0	1	0	3	3	0.7175	0.584841	NA	2.05528	0.284925	NA
LOC110675819|LOC110675819	0	0	0	1	0	1	0	0	0	0	0	0	0	0	0	0	1	0	0	0	-0.541429	0.866711	NA	-0.0749348	0.981468	NA
LOC110675820|LOC110675820	393	498	399	340	266	257	187	200	512	430	400	26	88	121	195	138	191	134	121	137	-0.598894	0.269394	0.665213	-0.42569	0.0147153	0.181361
LOC110675821|LOC110675821	237	266	216	203	325	264	158	201	276	257	166	251	193	245	219	120	162	126	116	199	0.204135	0.344829	0.720726	-0.434416	0.0801565	0.466215
LOC110675822|LOC110675822	0	0	0	5	0	0	0	0	0	0	0	0	0	0	0	0	12	0	0	0	-2.85841	0.359064	NA	3.19579	0.310942	NA
LOC110675823|LOC110675823	0	2	0	0	0	0	0	4	3	4	0	0	0	0	0	0	0	0	4	0	1.29246	0.683224	NA	-0.282672	0.927081	NA
LOC110675824|LOC110675824	16	26	11	27	38	55	21	13	0	21	0	26	11	16	16	8	0	22	53	31	-0.423152	0.687093	0.896033	-0.166949	0.853331	0.965003
LOC110675825|LOC110675825	6	4	0	4	0	0	0	0	0	0	4	2	0	0	0	0	0	0	0	0	-1.69168	0.359072	NA	NA	NA	NA
LOC110675826|LOC110675826	22	11	7	4	5	4	8	3	10	10	6	5	3	4	4	0	3	1	3	1	-0.630563	0.330633	0.70998	-1.17436	0.245818	NA
LOC110675827|LOC110675827	28	19	8	5	7	0	11	0	13	16	3	5	1	0	1	0	0	0	0	0	-1.12817	0.222131	0.617216	-3.87278	0.143875	NA
LOC110675828|LOC110675828	3	11	4	19	12	5	0	6	0	0	3	5	0	8	5	0	14	8	4	13	-1.58779	0.226247	0.62235	0.498867	0.642051	NA
LOC110675829|LOC110675829	21	27	74	56	12	35	47	26	8	18	8	24	25	56	8	0	9	33	16	20	-0.704435	0.311694	0.691954	-0.789208	0.356822	0.794397
LOC110675830|LOC110675830	28	34	22	23	39	30	19	39	5	25	12	35	15	12	10	19	12	22	6	4	-0.375172	0.506654	0.81638	-1.19474	0.041944	0.335665
LOC110675831|LOC110675831	0	0	0	4	0	0	2	0	0	0	0	0	0	0	0	0	0	0	0	0	-2.53199	0.418656	NA	-1.29432	0.687569	NA
LOC110675832|LOC110675832	0	0	0	0	0	8	5	0	0	0	0	0	0	0	0	0	0	0	0	0	NA	NA	NA	-3.96925	0.198474	NA
LOC110675833|LOC110675833	6074	7731	7827	6590	3862	2692	3989	3607	7472	7790	6418	2113	3450	3991	3340	3733	3327	2304	2670	3123	-0.337769	0.200213	0.595305	-0.0401784	0.825659	0.960142
LOC110675834|LOC110675834	0	0	0	0	0	0	0	0	2	0	0	0	0	0	0	0	0	0	0	0	1.14169	0.723404	NA	NA	NA	NA
LOC110675835|LOC110675835	0	0	0	0	0	0	0	0	0	0	0	0	0	0	0	0	0	0	0	0	NA	NA	NA	NA	NA	NA
LOC110675836|LOC110675836	2288	3100	2873	2192	583	404	1014	452	4628	5233	3016	1106	1620	1845	1114	786	2293	534	423	800	0.24666	0.438146	0.776693	0.737696	0.0340702	0.297691
LOC110675837|LOC110675837	6	0	4	6	11	3	2	2	6	3	0	2	0	5	2	4	3	3	3	5	-0.535003	0.686423	NA	-0.178509	0.842336	NA
LOC110675838|LOC110675838	0	2	0	0	0	2	0	2	0	0	0	0	0	0	0	0	0	0	0	0	-1.15817	0.719185	NA	-2.38805	0.446721	NA
LOC110675839|LOC110675839	10103	12520	12265	10357	6270	3936	6649	5755	11899	12893	9981	2984	5152	5599	5567	6317	6452	3682	3927	4950	-0.391689	0.174739	0.564566	0.00483928	0.979159	0.996567
LOC110675840|LOC110675840	130	135	50	54	124	136	63	71	51	76	51	62	47	52	58	54	40	41	31	46	-0.466759	0.156658	0.536842	-0.954669	0.0025946	0.0572262
LOC110675841|LOC110675841	0	0	0	0	0	0	0	0	0	0	0	0	0	0	0	0	0	0	0	0	NA	NA	NA	NA	NA	NA
LOC110675842|LOC110675842	2	0	2	0	0	2	0	0	0	0	0	0	6	5	0	0	1	7	0	0	1.31378	0.588909	NA	1.76493	0.574396	NA
LOC110675843|LOC110675843	23	38	45	42	40	109	28	63	9	36	15	40	31	51	47	75	63	57	79	69	-0.0411659	0.942296	0.986504	0.296538	0.509779	0.870829
LOC110675845|LOC110675845	0	0	0	0	0	0	0	0	0	0	0	0	0	0	0	0	3	0	0	0	NA	NA	NA	1.44515	0.653736	NA
LOC110675846|LOC110675846	0	0	0	0	0	4	0	0	0	0	0	0	0	0	0	0	0	0	5	0	NA	NA	NA	0.250612	0.935277	NA
LOC110675847|LOC110675847	30	39	37	36	15	18	16	22	11	11	8	22	16	52	0	7	12	8	8	4	-0.547265	0.37797	0.740275	-1.28303	0.0798293	0.465211
LOC110675848|LOC110675848	4	4	4	4	6	11	5	7	3	4	5	3	1	6	13	11	5	2	0	6	0.0352984	0.96415	NA	-0.179733	0.835891	NA
LOC110675849|LOC110675849	4	0	4	4	4	7	5	4	3	2	3	3	3	3	9	6	5	2	0	7	0.0441738	0.963398	NA	0.0189045	0.982636	NA
LOC110675850|LOC110675850	0	0	0	0	0	0	2	0	0	0	0	0	0	0	0	0	0	0	0	0	NA	NA	NA	-1.29432	0.687569	NA
LOC110675851|LOC110675851	0	0	0	0	0	0	3	0	0	0	0	0	0	0	0	0	0	0	0	2	NA	NA	NA	-0.871609	0.783642	NA
LOC110675852|LOC110675852	0	0	0	0	0	0	0	0	0	0	0	0	0	0	0	0	0	0	0	0	NA	NA	NA	NA	NA	NA
LOC110675853|LOC110675853	0	0	0	0	0	0	0	4	0	0	0	0	0	0	0	0	0	0	3	0	NA	NA	NA	-0.810464	0.79473	NA
LOC110675854|LOC110675854	6	4	0	0	11	0	4	0	0	0	9	0	8	5	0	7	15	4	0	9	0.939382	0.620752	NA	0.818173	0.602298	NA
LOC110675855|LOC110675855	4	13	6	4	4	5	0	0	0	16	6	6	14	4	0	0	0	0	0	8	0.485079	0.592029	0.855446	-0.533165	0.85577	NA
LOC110675856|LOC110675856	0	0	0	2	0	0	0	0	0	0	0	0	0	0	0	0	0	0	0	0	-1.43223	0.655025	NA	NA	NA	NA
LOC110675857|LOC110675857	0	0	0	0	0	0	0	0	0	0	0	0	0	0	0	0	0	0	0	0	NA	NA	NA	NA	NA	NA
LOC110675859|LOC110675859	0	1	0	0	1	0	0	0	0	0	0	2	0	1	1	0	0	1	0	0	1.08211	0.736184	NA	0.405959	0.899856	NA
LOC110675860|LOC110675860	0	0	0	0	0	0	0	0	0	0	0	0	0	0	0	0	0	0	0	0	NA	NA	NA	NA	NA	NA
LOC110675862|LOC110675862	0	1	0	0	0	0	0	0	0	0	2	0	0	8	0	0	0	0	2	3	2.76198	0.363407	NA	2.48371	0.434432	NA
LOC110675863|LOC110675863	0	4	0	0	0	0	0	0	0	0	2	0	0	7	0	2	0	0	2	3	1.13126	0.707449	NA	2.93652	0.352945	NA
LOC110675864|LOC110675864	0	6	0	5	0	6	0	0	0	0	0	0	0	0	0	0	3	4	0	0	-3.72832	0.227791	NA	-0.168343	0.955814	NA
LOC110675865|LOC110675865	0	3	0	0	0	0	0	0	0	0	0	0	0	0	0	0	0	0	0	0	-1.60255	0.615724	NA	NA	NA	NA
LOC110675866|LOC110675866	0	0	0	0	0	0	0	0	0	0	0	0	0	0	0	0	0	0	0	0	NA	NA	NA	NA	NA	NA
LOC110675867|LOC110675867	14	0	3	0	3	12	0	0	4	4	0	0	2	2	0	0	2	0	0	0	-0.924784	0.576801	NA	-3.19055	0.251277	NA
LOC110675868|LOC110675868	7	0	0	0	0	0	0	0	0	0	0	0	0	0	0	11	7	0	0	0	-3.02485	0.330827	NA	4.04912	0.196837	NA
LOC110675869|LOC110675869	0	5	2	2	1	0	3	0	7	0	2	0	1	2	2	0	0	0	0	0	-0.0448197	0.975558	NA	-1.24888	0.691624	NA
LOC110675870|LOC110675870	10	0	8	0	5	0	0	0	7	0	0	0	0	0	0	0	0	0	0	0	-2.02716	0.453611	NA	-2.41389	0.441619	NA
LOC110675871|LOC110675871	0	0	4	3	0	0	0	0	0	0	0	0	0	0	0	0	0	4	0	0	-3.21493	0.300387	NA	2.30794	0.468737	NA
LOC110675872|LOC110675872	12	10	15	3	27	8	6	0	6	15	21	5	0	18	17	8	31	0	5	20	0.27625	0.744149	0.920241	0.51354	0.629949	0.909893
LOC110675873|LOC110675873	0	4	4	0	7	0	0	0	0	11	0	0	0	1	0	0	0	0	0	0	0.147371	0.951879	NA	-2.89496	0.352788	NA
LOC110675874|LOC110675874	3	2	0	0	0	4	0	2	0	0	0	0	2	0	2	0	0	0	0	0	-1.49634	0.633078	NA	-1.97944	0.524977	NA
LOC110675875|LOC110675875	0	0	0	1	0	0	0	0	0	0	0	0	0	0	0	0	0	0	0	0	-0.541429	0.866711	NA	NA	NA	NA
LOC110675876|LOC110675876	101	87	94	61	80	146	59	67	90	60	108	107	90	103	39	47	99	65	146	114	0.336415	0.247611	0.644698	0.185545	0.70397	0.929823
LOC110675877|LOC110675877	0	0	4	0	2	0	2	0	0	0	7	0	2	0	4	0	2	0	0	0	0.638024	0.833434	NA	-0.004015	0.998795	NA
LOC110675878|LOC110675878	161	158	166	244	219	285	260	211	193	191	135	204	203	184	237	388	172	101	177	313	0.189477	0.539191	0.830136	0.0788053	0.81853	0.959637
LOC110675879|LOC110675879	0	0	0	0	0	0	0	0	0	0	0	3	0	0	0	0	0	0	0	0	1.80345	0.57446	NA	NA	NA	NA
LOC110675880|LOC110675880	4	0	9	6	0	0	0	0	0	0	4	0	4	1	0	0	0	0	0	4	-1.51841	0.342473	NA	2.00338	0.531444	NA
LOC110675881|LOC110675881	2	3	0	5	0	0	0	0	2	0	0	0	4	1	0	0	0	0	0	0	-0.866354	0.610649	NA	NA	NA	NA
LOC110675882|LOC110675882	0	0	0	0	0	0	0	0	0	0	0	0	0	0	0	0	0	0	0	0	NA	NA	NA	NA	NA	NA
LOC110675883|LOC110675883	0	0	0	0	0	0	0	0	0	0	0	0	0	0	0	0	0	0	0	0	NA	NA	NA	NA	NA	NA
LOC110675884|LOC110675884	82	67	117	83	338	566	275	299	48	81	50	43	43	49	168	228	205	243	253	284	-0.592748	0.050924	0.322321	-0.467608	0.149052	0.613676
LOC110675885|LOC110675885	0	4	0	0	0	0	0	0	0	0	0	0	0	0	0	0	4	0	0	0	-2.00951	0.524942	NA	1.71752	0.592978	NA
LOC110675886|LOC110675886	0	0	0	0	0	0	0	0	0	0	1	1	1	1	1	0	0	0	0	0	2.15242	0.454421	NA	0.646401	0.841186	NA
LOC110675887|LOC110675887	0	0	0	0	0	0	0	0	0	0	0	2	1	1	1	0	0	0	0	0	2.24385	0.481654	NA	0.646401	0.841186	NA
LOC110675888|LOC110675888	0	0	4	0	0	0	0	0	4	0	0	0	0	0	0	0	0	0	0	0	-0.673319	0.829592	NA	NA	NA	NA
LOC110675889|LOC110675889	0	0	0	0	0	0	0	0	0	0	0	0	0	0	0	0	0	0	0	0	NA	NA	NA	NA	NA	NA
LOC110675890|LOC110675890	30	52	51	10	38	42	17	31	52	31	28	29	24	12	20	36	50	30	35	26	-0.0888048	0.848496	0.961691	0.207849	0.615963	0.906306
LOC110675891|LOC110675891	0	0	0	0	0	0	0	0	0	2	0	0	0	0	0	0	0	0	0	0	1.14169	0.723404	NA	NA	NA	NA
LOC110675892|LOC110675892	3	0	0	0	0	0	0	0	3	0	0	0	3	0	0	0	0	0	0	0	0.67552	0.82858	NA	NA	NA	NA
LOC110675893|LOC110675893	5	0	0	3	4	5	3	0	0	4	0	0	0	2	0	0	0	0	0	0	-0.93858	0.696203	NA	-3.79518	0.168689	NA
LOC110675894|LOC110675894	5	10	0	3	7	4	7	0	5	10	11	0	3	3	5	8	3	0	7	11	0.407859	0.703382	NA	0.584203	0.588771	NA
LOC110675895|LOC110675895	0	0	0	0	0	0	0	0	0	3	0	0	0	0	0	0	0	0	0	0	1.58808	0.621719	NA	NA	NA	NA
LOC110675896|LOC110675896	0	0	0	3	0	0	0	0	0	0	0	0	0	1	0	0	0	0	0	0	-1.62881	0.605582	NA	NA	NA	NA
LOC110675897|LOC110675897	723	968	1219	950	790	654	1086	884	1154	1189	1365	580	634	882	1223	1377	1357	637	523	936	0.117559	0.603238	0.859692	0.33764	0.163131	0.628732
LOC110675899|LOC110675899	0	0	0	0	0	0	1	0	0	0	0	0	0	0	2	0	0	0	0	0	NA	NA	NA	0.405959	0.899856	NA
LOC110675900|LOC110675900	0	0	0	0	0	0	0	0	0	0	0	0	0	0	0	0	10	0	0	0	NA	NA	NA	2.93737	0.352802	NA
LOC110675901|LOC110675901	0	1	0	0	10	0	0	0	0	0	0	0	0	0	5	0	0	0	0	0	-0.541429	0.866711	NA	-1.45064	0.6362	NA
LOC110675902|LOC110675902	0	2	0	0	0	0	0	0	0	0	0	0	0	0	0	0	0	0	0	0	-1.15817	0.719185	NA	NA	NA	NA
LOC110675903|LOC110675903	50	53	38	13	28	31	18	33	34	19	22	21	22	22	24	29	7	21	38	24	-0.489539	0.209008	0.603353	0.0327277	0.953067	0.990137
LOC110675904|LOC110675904	0	0	4	6	0	0	0	0	0	0	9	0	8	0	4	0	0	0	11	0	0.224484	0.923002	NA	4.16488	0.184115	NA
LOC110675905|LOC110675905	10	5	4	6	7	11	6	6	4	3	3	6	0	4	3	13	3	7	25	24	-0.74501	0.370981	NA	1.03076	0.212155	0.687457
LOC110675906|LOC110675906	0	0	7	0	0	5	16	4	0	2	8	0	0	3	0	0	0	0	0	0	0.343087	0.885855	NA	-4.94006	0.0306957	NA
LOC110675907|LOC110675907	0	0	3	4	0	0	0	0	5	15	0	0	0	0	0	0	0	0	0	0	0.73294	0.754698	NA	NA	NA	NA
LOC110675908|LOC110675908	25	44	19	17	9	8	24	9	12	29	12	11	27	30	36	19	9	18	16	32	-0.0940473	0.855203	0.964437	0.968652	0.0939548	0.503302
LOC110675909|LOC110675909	0	0	0	0	0	0	0	0	0	0	0	0	0	0	0	0	0	0	0	0	NA	NA	NA	NA	NA	NA
LOC110675910|LOC110675910	2	6	5	0	8	0	0	0	6	0	0	5	0	0	0	6	4	0	0	0	-0.590436	0.756905	NA	-0.051433	0.986032	NA
LOC110675911|LOC110675911	0	0	2	0	5	0	0	3	0	0	5	0	0	0	0	0	0	0	0	2	0.623892	0.84447	NA	-2.29058	0.455644	NA
LOC110675912|LOC110675912	25	18	12	16	191	222	119	146	9	0	24	7	4	28	167	209	148	163	150	219	-0.365387	0.669024	0.890339	0.245653	0.373039	0.806107
LOC110675913|LOC110675913	0	0	0	0	0	0	0	0	0	0	0	0	0	0	0	0	0	0	0	0	NA	NA	NA	NA	NA	NA
LOC110675914|LOC110675914	1074	1279	1193	954	1400	815	2322	1450	1208	1309	1600	673	626	678	2124	1168	2437	869	866	1338	-0.0272991	0.890172	0.975779	0.0460927	0.873804	0.970102
LOC110675915|LOC110675915	22	21	24	11	12	36	22	20	20	6	10	8	6	27	20	35	29	35	13	39	-0.391195	0.502778	0.814706	0.494583	0.313163	0.766267
LOC110675916|LOC110675916	9	0	0	0	11	0	8	9	0	12	0	2	6	3	12	10	16	7	9	10	1.03848	0.595692	NA	0.741239	0.297075	NA
LOC110675917|LOC110675917	8	0	0	0	11	0	8	8	0	12	0	2	6	0	11	12	15	7	10	10	0.98414	0.673454	NA	0.837779	0.236746	NA
LOC110675918|LOC110675918	334	312	260	169	471	385	525	245	290	277	344	158	157	191	463	294	863	215	153	349	-0.0268325	0.890338	0.975823	0.000269267	0.999326	0.999874
LOC110675919|LOC110675919	752	1006	694	723	704	1487	859	797	660	722	714	868	805	798	677	695	725	704	766	870	0.169884	0.451344	0.785116	-0.193386	0.49171	0.863048
LOC110675920|LOC110675920	7	6	0	0	6	1	8	0	1	3	0	5	0	1	11	2	2	0	0	0	-0.610396	0.721233	NA	-0.54109	0.753998	NA
LOC110675921|LOC110675921	4	0	4	7	0	0	0	0	4	6	7	0	5	2	4	3	14	8	0	0	0.104664	0.923879	NA	4.76588	0.0220277	NA
LOC110675922|LOC110675922	5	6	4	4	9	16	4	9	1	0	6	7	10	4	8	4	9	5	3	8	0.290791	0.766637	0.930511	-0.519069	0.429421	NA
LOC110675923|LOC110675923	0	0	0	0	0	0	0	0	0	0	0	0	0	0	0	0	2	0	0	0	NA	NA	NA	1.12729	0.726752	NA
LOC110675924|LOC110675924	0	0	0	0	0	0	0	0	0	0	0	0	0	0	0	0	2	0	0	0	NA	NA	NA	1.12729	0.726752	NA
LOC110675925|LOC110675925	0	0	0	0	0	0	2	0	0	0	0	0	2	0	0	0	0	0	0	0	1.14169	0.723404	NA	-1.29432	0.687569	NA
LOC110675926|LOC110675926	236	279	468	261	53	62	53	27	223	278	226	76	71	64	39	55	42	16	14	22	-0.939373	0.0169068	0.177332	-0.513396	0.21563	0.691744
LOC110675927|LOC110675927	0	0	0	0	0	0	0	0	0	0	0	0	0	0	0	0	0	0	0	0	NA	NA	NA	NA	NA	NA
LOC110675928|LOC110675928	0	0	0	0	0	0	0	0	0	0	0	0	0	0	0	0	0	0	0	0	NA	NA	NA	NA	NA	NA
LOC110675929|LOC110675929	10	0	12	4	7	19	22	5	0	0	0	0	4	0	25	0	35	0	12	8	-2.90091	0.163752	NA	0.0104509	0.992273	0.999046
LOC110675930|LOC110675930	3	0	0	2	0	0	0	0	0	0	0	0	0	0	0	0	0	0	0	0	-2.67495	0.391879	NA	NA	NA	NA
LOC110675931|LOC110675931	0	0	0	0	0	0	0	0	0	0	3	0	0	0	0	0	0	0	0	0	1.55528	0.629053	NA	NA	NA	NA
LOC110675933|LOC110675933	47	74	11	30	26	58	3	12	27	22	22	29	35	41	14	8	30	25	30	37	-0.162623	0.74715	0.921321	0.178852	0.80565	0.957123
LOC110675934|LOC110675934	13	0	0	0	3	0	2	0	2	8	3	0	0	12	13	10	0	0	9	5	0.586375	0.765317	NA	2.58734	0.0995715	NA
LOC110675935|LOC110675935	2	5	0	3	0	3	0	2	4	2	0	0	0	3	0	1	6	3	0	0	-0.58981	0.714853	NA	0.381708	0.85751	NA
LOC110675936|LOC110675936	0	0	0	0	0	9	3	0	0	0	6	0	0	0	0	0	6	0	0	0	2.40317	0.450025	NA	-1.80128	0.529522	NA
LOC110675937|LOC110675937	0	0	0	0	0	0	0	0	0	0	0	0	0	0	0	0	0	0	0	0	NA	NA	NA	NA	NA	NA
LOC110675938|LOC110675938	36	33	25	3	17	30	12	12	27	19	29	52	18	31	18	15	6	19	7	35	0.568399	0.324379	0.703279	0.102392	0.869436	0.968544
LOC110675939|LOC110675939	0	0	0	0	0	0	0	0	0	0	0	0	0	0	0	0	0	0	0	0	NA	NA	NA	NA	NA	NA
LOC110675940|LOC110675940	4	0	0	0	7	0	0	0	0	0	4	0	0	0	0	0	0	4	0	0	-0.556559	0.858934	NA	-0.752539	0.80658	NA
LOC110675941|LOC110675941	0	0	0	0	0	0	0	0	0	0	0	0	0	0	0	0	0	0	0	0	NA	NA	NA	NA	NA	NA
LOC110675942|LOC110675942	0	0	0	0	0	0	0	0	0	0	0	0	0	0	0	0	0	0	0	0	NA	NA	NA	NA	NA	NA
LOC110675943|LOC110675943	0	1	0	6	0	0	0	0	3	1	3	0	0	8	0	1	2	0	0	1	0.512331	0.773161	NA	1.86907	0.560034	NA
LOC110675944|LOC110675944	577883	813019	775275	576505	4328	7433	4796	4640	941238	771334	734979	788292	647993	601204	3941	6824	6885	7685	1820	2125	0.307513	0.0417241	0.289021	0.0380497	0.926097	0.984948
LOC110675945|LOC110675945	0	0	0	0	0	0	4	0	0	0	0	0	0	0	0	0	0	8	0	0	NA	NA	NA	0.912406	0.766262	NA
LOC110675946|LOC110675946	0	4	0	0	0	4	6	0	0	0	10	0	0	0	0	0	6	0	0	14	0.941351	0.760592	NA	0.466038	0.840477	NA
LOC110675947|LOC110675947	0	0	0	0	0	0	0	0	0	0	0	0	0	0	0	0	0	0	0	0	NA	NA	NA	NA	NA	NA
LOC110675948|LOC110675948	0	0	4	0	0	0	0	4	0	0	0	0	4	0	0	0	0	0	0	0	-0.149718	0.961489	NA	-2.4867	0.42742	NA
LOC110675949|LOC110675949	0	0	0	0	0	0	0	0	0	0	0	0	0	0	0	0	0	0	0	0	NA	NA	NA	NA	NA	NA
LOC110675950|LOC110675950	1	0	1	0	1	0	1	0	2	1	0	0	0	0	0	2	1	0	0	0	0.0568424	0.984603	NA	0.187423	0.951754	NA
LOC110675951|LOC110675951	0	0	5	0	0	0	4	0	10	0	0	5	10	7	0	0	0	0	0	3	2.3424	0.20011	NA	-0.741466	0.813051	NA
LOC110675952|LOC110675952	0	0	2	0	8	0	0	4	7	0	0	5	0	0	6	0	0	0	7	0	2.03194	0.493082	NA	-0.146169	0.950004	NA
LOC110675953|LOC110675953	12	19	16	10	23	65	37	20	7	26	13	12	30	19	26	52	35	36	52	64	0.590998	0.29208	0.680086	0.503264	0.29676	0.75613
LOC110675954|LOC110675954	0	0	0	0	0	0	0	3	0	2	0	0	0	0	0	0	0	0	0	0	1.14169	0.723404	NA	-2.0659	0.512954	NA
LOC110675955|LOC110675955	662	766	562	512	437	597	323	267	661	598	443	601	486	568	295	378	299	221	291	320	0.0479442	0.793573	0.941637	-0.242926	0.352819	0.7924
LOC110675956|LOC110675956	72	71	76	57	66	116	30	31	37	24	22	49	56	24	37	43	20	28	33	21	-0.718713	0.0878179	0.419807	-0.778999	0.114216	0.552606
LOC110675957|LOC110675957	2462	2715	1993	1676	2634	1629	2648	1891	3217	3063	3218	1695	1502	1604	3432	2338	5131	1942	1756	2621	0.248163	0.133834	0.507042	0.483107	0.0153867	0.186339
LOC110675958|LOC110675958	0	0	0	0	0	7	0	0	0	0	0	0	0	0	0	0	7	0	0	0	NA	NA	NA	-0.822408	0.788156	NA
LOC110675959|LOC110675959	1	3	4	4	0	0	4	2	4	0	3	2	1	0	0	0	0	0	0	2	-0.780816	0.518432	NA	-1.95575	0.530065	NA
LOC110675960|LOC110675960	19	13	5	8	6	2	9	3	10	7	2	6	3	3	6	6	3	1	8	5	-0.95083	0.161283	0.543133	0.171378	0.840854	NA
LOC110675961|LOC110675961	20	27	24	23	55	98	20	37	30	22	13	23	7	25	30	16	29	22	26	30	-0.0706125	0.87213	0.970666	-0.870023	0.0636279	0.412781
LOC110675962|LOC110675962	0	0	0	0	0	0	0	0	0	0	0	0	0	0	0	6	0	0	0	0	NA	NA	NA	2.61808	0.409195	NA
LOC110675963|LOC110675963	0	0	0	0	0	0	0	3	0	2	0	0	0	0	0	0	0	0	0	0	1.14169	0.723404	NA	-2.0659	0.512954	NA
LOC110675964|LOC110675964	21	11	11	13	4	7	4	8	20	22	23	19	0	9	8	7	8	13	12	0	0.230961	0.741416	0.919358	0.688915	0.436766	NA
LOC110675965|LOC110675965	4	0	10	7	0	0	0	0	0	0	0	11	14	4	0	0	0	0	0	0	0.202457	0.902495	0.978171	NA	NA	NA
LOC110675966|LOC110675966	107	118	70	54	21	27	19	0	121	102	76	150	63	99	14	10	15	7	0	0	0.455421	0.146122	0.523433	-1.03257	0.395767	0.819427
LOC110675967|LOC110675967	0	3	0	4	4	3	8	0	0	4	11	0	4	0	0	13	27	6	2	2	0.888539	0.646318	NA	1.23469	0.312705	NA
LOC110675968|LOC110675968	277	321	117	80	118	113	22	20	214	177	195	141	66	95	41	91	68	53	11	47	-0.228525	0.517601	0.821412	-0.206383	0.730844	0.938412
LOC110675969|LOC110675969	194	280	141	100	83	89	21	12	250	295	196	90	97	90	51	65	85	33	29	51	0.0773161	0.813349	0.948692	0.192838	0.707161	0.930837
LOC110675970|LOC110675970	3	5	5	0	32	41	8	17	0	0	26	7	11	0	42	15	38	38	23	39	1.43336	0.376111	0.739418	0.581743	0.249413	0.723224
LOC110675971|LOC110675971	0	0	0	0	0	0	0	0	0	0	0	0	0	0	0	0	0	0	0	0	NA	NA	NA	NA	NA	NA
LOC110675972|LOC110675972	26	30	36	23	32	53	50	34	47	28	21	23	15	21	26	39	47	45	32	39	-0.0119687	0.973259	0.994529	0.0242866	0.946001	0.989251
LOC110675973|LOC110675973	0	0	0	0	0	0	0	0	0	0	0	0	0	9	0	0	0	0	0	0	3.4082	0.279127	NA	NA	NA	NA
LOC110675974|LOC110675974	6	0	9	9	6	6	3	3	2	1	6	0	9	0	7	11	6	5	3	3	-0.876743	0.533781	NA	0.537135	0.47477	NA
LOC110675975|LOC110675975	48	67	66	28	40	28	80	18	48	52	93	66	48	50	100	40	237	60	39	64	0.396976	0.20772	0.60172	1.17161	0.0201647	0.21871
LOC110675976|LOC110675976	0	0	0	0	0	0	0	0	0	0	0	0	0	0	0	0	0	0	0	0	NA	NA	NA	NA	NA	NA
LOC110675977|LOC110675977	82	49	69	39	41	125	236	110	67	72	171	92	39	34	460	19	1400	98	42	140	0.53321	0.207763	0.60172	1.33282	0.170437	0.64186
LOC110675978|LOC110675978	28	16	0	4	0	3	0	0	3	0	4	11	5	0	3	0	4	0	0	0	-1.29332	0.337979	0.714768	0.472422	0.879707	NA
LOC110675979|LOC110675979	0	0	7	5	16	9	3	17	7	0	7	8	3	5	0	6	0	16	0	5	0.801516	0.539333	NA	-1.00238	0.456775	NA
LOC110675980|LOC110675980	0	0	0	0	9	0	0	6	5	0	0	0	0	0	0	0	0	0	0	0	2.09394	0.512447	NA	-4.16992	0.176242	NA
LOC110675981|LOC110675981	8	16	16	14	0	20	2	7	17	16	14	10	9	27	16	0	14	0	0	8	0.377667	0.452141	0.785116	-0.337871	0.833766	NA
LOC110675982|LOC110675982	127	103	36	32	14	9	11	12	34	34	35	23	12	36	24	8	18	0	8	12	-1.14515	0.00904943	0.117236	0.068305	0.924662	0.984948
LOC110675983|LOC110675983	1386	1678	1375	1295	1156	1151	1573	1286	1279	1164	1286	1452	1017	1293	1236	821	1196	1096	1093	1225	0.00114963	0.994833	0.999175	-0.0452991	0.837013	0.961104
LOC110675984|LOC110675984	0	0	0	0	0	0	0	0	0	0	0	0	0	0	0	0	6	0	0	0	NA	NA	NA	2.21751	0.486935	NA
LOC110675985|LOC110675985	19	24	12	19	29	30	9	10	11	13	15	8	12	10	39	14	28	13	10	2	-0.508028	0.230636	0.627101	-0.0351375	0.958708	0.991692
LOC110675986|LOC110675986	41	44	60	68	133	289	49	64	29	50	50	82	76	88	73	55	41	158	129	97	0.453628	0.332661	0.711265	-0.22136	0.707683	0.931131
LOC110675987|LOC110675987	16	0	0	0	7	4	6	0	2	0	0	6	0	2	0	0	0	0	0	0	-0.935397	0.694668	NA	-4.27768	0.0871655	NA
LOC110675988|LOC110675988	0	0	0	0	0	0	0	0	0	0	0	0	0	0	0	0	0	0	0	0	NA	NA	NA	NA	NA	NA
LOC110675989|LOC110675989	0	0	0	0	0	0	0	0	0	0	0	0	0	0	0	0	0	0	0	0	NA	NA	NA	NA	NA	NA
LOC110675990|LOC110675990	0	0	0	0	0	0	0	0	0	0	0	0	0	0	0	0	0	0	0	0	NA	NA	NA	NA	NA	NA
LOC110675991|LOC110675991	114	179	44	45	100	84	23	7	79	89	342	230	42	222	15	36	84	41	71	63	1.08089	0.0543751	0.334607	0.224405	0.732419	0.938441
LOC110675992|LOC110675992	3	10	13	3	26	5	6	0	7	13	7	9	5	6	2	12	38	8	8	13	0.309891	0.635836	0.875494	0.734309	0.441309	0.841821
LOC110675993|LOC110675993	545	809	940	857	555	457	294	318	850	799	890	333	419	530	207	290	232	191	178	333	-0.211748	0.409176	0.7612	-0.579362	0.0233342	0.239075
LOC110675994|LOC110675994	188	142	174	123	722	716	247	298	192	171	152	100	188	169	288	449	262	283	304	381	0.235946	0.356065	0.728283	-0.366302	0.293131	0.753769
LOC110675995|LOC110675995	12	5	9	2	53	33	33	22	0	5	4	7	16	11	19	22	14	23	24	34	0.395131	0.682864	0.894396	-0.391152	0.36856	0.803858
LOC110675996|LOC110675996	11	25	59	27	4	25	18	30	16	5	0	8	8	24	4	5	0	12	9	4	-1.36953	0.106963	0.461458	-1.50482	0.104719	0.529426
LOC110675997|LOC110675997	0	0	0	0	0	0	0	0	0	0	0	0	0	0	0	0	0	0	0	0	NA	NA	NA	NA	NA	NA
LOC110675998|LOC110675998	0	0	0	0	0	0	0	0	0	0	0	0	0	0	0	0	0	0	0	0	NA	NA	NA	NA	NA	NA
LOC110675999|LOC110675999	0	0	8	0	7	0	3	0	0	8	6	4	12	0	0	0	8	0	0	0	1.54307	0.410779	NA	-0.997615	0.734252	NA
LOC110676000|LOC110676000	15	4	4	14	0	0	0	0	5	13	9	3	4	0	0	0	3	0	0	0	-0.684864	0.438731	0.777421	1.44515	0.653736	NA
LOC110676001|LOC110676001	413042	640754	386926	339001	27402	66983	10620	7319	374763	326034	354665	249421	360252	301250	16532	10646	8692	18123	23886	15023	-0.220437	0.201939	0.596296	-0.562519	0.302992	0.760698
LOC110676002|LOC110676002	22	20	8	11	16	10	4	14	11	14	7	20	18	4	4	0	3	4	4	9	-0.0456427	0.939829	0.986504	-1.27878	0.136655	NA
LOC110676003|LOC110676003	15	15	0	9	0	4	0	0	0	8	6	16	0	12	0	0	0	4	4	4	-0.185829	0.885855	0.974426	1.38154	0.566255	NA
LOC110676004|LOC110676004	0	5	0	0	0	0	0	0	0	0	4	0	0	0	0	0	0	0	0	0	-0.663118	0.83197	NA	NA	NA	NA
LOC110676005|LOC110676005	0	4	0	0	0	0	0	0	0	0	0	0	0	2	0	0	3	0	0	0	-1.04772	0.740292	NA	1.44515	0.653736	NA
LOC110676006|LOC110676006	12	16	6	0	0	4	12	2	5	2	8	4	10	11	0	0	6	0	0	2	0.0164359	0.985299	0.997962	-1.86141	0.330107	NA
LOC110676007|LOC110676007	4	0	2	0	0	9	2	0	2	0	0	4	0	0	0	0	0	0	0	4	-0.350076	0.887354	NA	-1.89776	0.517025	NA
LOC110676008|LOC110676008	4	6	7	9	8	10	6	5	14	11	12	9	4	9	7	9	42	4	0	8	0.707004	0.215337	0.611309	0.636771	0.482428	NA
LOC110676009|LOC110676009	10	0	0	0	13	0	0	0	4	0	0	0	0	0	0	0	0	0	0	0	-1.91365	0.534515	NA	-3.78271	0.220934	NA
LOC110676010|LOC110676010	6	0	6	0	0	0	0	0	8	12	9	0	0	0	0	0	0	0	0	0	0.649836	0.725774	NA	NA	NA	NA
LOC110676011|LOC110676011	5	4	0	4	12	16	22	4	0	0	3	0	2	3	0	0	8	0	6	3	-1.04088	0.509462	NA	-2.08466	0.0764368	NA
LOC110676012|LOC110676012	0	0	9	0	5	0	0	0	0	6	15	12	8	13	3	2	5	0	0	10	2.21479	0.135121	0.508735	1.60724	0.410961	NA
LOC110676013|LOC110676013	174	95	118	88	245	89	244	84	137	96	164	103	75	89	254	221	410	203	181	298	0.0465962	0.858729	0.96587	0.829197	0.00775753	0.119948
LOC110676014|LOC110676014	48	62	43	21	34	84	4	15	44	23	40	32	30	29	20	14	31	6	34	32	-0.179335	0.577371	0.848907	-0.403885	0.584231	0.895651
LOC110676015|LOC110676015	21	14	16	8	16	29	48	30	23	7	29	36	23	0	27	23	92	10	9	29	0.630688	0.437765	0.776423	0.0094385	0.987086	0.998082
LOC110676016|LOC110676016	4	2	0	4	1	1	1	0	4	3	2	0	0	2	2	2	0	2	0	0	-0.428504	0.75186	NA	0.6638	0.739723	NA
LOC110676017|LOC110676017	29	27	35	38	18	3	10	2	47	46	32	22	6	12	8	4	10	0	0	0	-0.188225	0.702847	0.902978	-1.15036	0.37706	NA
LOC110676018|LOC110676018	339	401	522	432	264	147	218	198	539	480	504	239	454	371	229	267	346	213	204	281	0.165948	0.49348	0.808902	0.470736	0.0174803	0.200591
LOC110676019|LOC110676019	308	336	373	239	315	135	435	295	435	400	450	203	219	186	542	293	877	289	208	350	0.129546	0.549859	0.835052	0.590105	0.086858	0.484754
LOC110676020|LOC110676020	1547	1578	1175	1086	1398	860	1372	1033	1426	1390	1191	950	853	850	1320	941	2100	714	742	1134	-0.112857	0.317194	0.697239	0.0884312	0.667908	0.921132
LOC110676021|LOC110676021	2	0	0	0	0	8	4	0	0	0	2	5	0	0	11	0	25	4	0	6	1.45614	0.644113	NA	1.28241	0.415066	NA
LOC110676022|LOC110676022	0	0	0	0	1	0	0	0	0	0	0	0	0	0	0	0	0	0	1	1	NA	NA	NA	0.405959	0.899856	NA
LOC110676023|LOC110676023	4	2	0	0	0	0	0	0	0	0	0	0	0	0	0	0	0	0	0	0	-2.7337	0.38118	NA	NA	NA	NA
LOC110676024|LOC110676024	195	230	201	148	8	22	14	8	621	500	189	358	534	485	23	10	5	4	4	0	1.43602	1.17e-05	0.00139937	-0.677634	0.439147	NA
LOC110676025|LOC110676025	0	7	0	0	5	0	0	4	0	0	0	5	4	0	0	0	5	0	0	0	0.461369	0.874896	NA	-1.64738	0.579644	NA
LOC110676026|LOC110676026	67	90	85	58	34	15	13	18	115	90	96	25	52	69	29	26	33	42	43	30	0.123749	0.699976	0.901988	1.00573	0.0263108	0.25543
LOC110676027|LOC110676027	0	0	0	0	0	0	0	0	8	0	0	0	0	0	0	0	0	4	4	0	2.75958	0.383617	NA	3.35829	0.286376	NA
LOC110676028|LOC110676028	0	2	0	0	0	2	8	2	0	0	0	0	0	0	0	0	0	0	0	0	-1.15817	0.719185	NA	-3.88149	0.16338	NA
LOC110676029|LOC110676029	0	0	0	0	0	0	0	0	0	0	0	0	0	0	0	0	0	0	0	0	NA	NA	NA	NA	NA	NA
LOC110676030|LOC110676030	3704	4806	4604	3798	3836	5680	3306	2937	4821	4302	3926	4969	3944	4107	2763	3219	2840	2974	2903	3162	0.236977	0.192096	0.585927	-0.201846	0.409441	0.826006
LOC110676031|LOC110676031	21	15	22	16	23	10	18	23	18	12	23	78	132	100	31	22	29	140	76	128	2.06505	0.00520881	0.0845571	2.23352	0.000745187	0.0244487
LOC110676032|LOC110676032	4	0	0	0	0	0	0	7	3	0	3	0	0	0	0	0	0	1	0	0	-0.0220228	0.994337	NA	-2.82096	0.363153	NA
LOC110676033|LOC110676033	0	0	0	0	0	2	0	0	0	0	0	0	2	3	2	0	0	5	0	0	2.59468	0.413575	NA	1.50714	0.632298	NA
LOC110676034|LOC110676034	69	55	59	60	76	158	48	33	36	30	21	44	60	51	33	51	61	70	60	71	-0.34624	0.41972	0.766216	-0.212678	0.654371	0.917154
LOC110676035|LOC110676035	20	9	0	0	12	28	7	0	0	0	2	0	0	0	0	6	4	0	4	4	-4.04468	0.100151	NA	-1.74988	0.171319	NA
LOC110676036|LOC110676036	4	18	3	18	10	4	0	0	7	6	5	5	0	6	0	0	0	0	0	0	-1.04229	0.221589	0.616536	-3.94957	0.200761	NA
LOC110676037|LOC110676037	0	0	3	0	0	0	0	0	0	0	0	0	0	0	0	0	0	0	0	0	-1.88232	0.552644	NA	NA	NA	NA
LOC110676038|LOC110676038	0	0	0	0	0	0	0	0	0	0	11	6	0	16	0	0	0	0	0	0	5.15129	0.0360037	NA	NA	NA	NA
LOC110676039|LOC110676039	1	0	2	0	3	0	6	0	0	3	5	2	0	0	4	0	10	4	0	3	1.21109	0.560285	NA	0.721831	0.655613	NA
LOC110676040|LOC110676040	830	1272	1733	1182	736	418	589	642	1438	1297	1141	234	392	386	440	497	638	311	245	397	-0.585895	0.153678	0.532538	-0.387209	0.0654978	0.418779
LOC110676041|LOC110676041	5	0	0	6	0	0	7	3	9	16	14	15	8	1	0	4	5	3	0	0	1.97133	0.0636508	0.363535	-0.264535	0.893683	NA
LOC110676042|LOC110676042	0	0	3	2	0	2	0	2	3	2	2	1	2	0	0	0	2	0	0	2	0.435704	0.768842	NA	-0.682053	0.801657	NA
LOC110676043|LOC110676043	1565	1787	1447	1492	1376	2125	1578	1352	1338	1331	1174	1791	1141	1351	933	650	867	919	1069	1264	-0.00832156	0.969704	0.993439	-0.558693	0.0468163	0.354989
LOC110676044|LOC110676044	10	5	2	0	11	2	4	0	13	4	0	2	0	0	3	0	7	0	0	0	-0.344516	0.833118	NA	-1.37975	0.470022	NA
LOC110676045|LOC110676045	237476	254259	131467	105731	396498	351242	234265	227654	147086	141298	189439	144172	118368	116743	281716	219752	285990	215083	217076	279968	-0.128075	0.528294	0.824835	-0.0929672	0.591346	0.897936
LOC110676047|LOC110676047	0	0	0	0	0	0	0	0	0	0	0	0	0	0	0	0	0	0	0	0	NA	NA	NA	NA	NA	NA
LOC110676048|LOC110676048	0	0	0	0	0	0	0	0	0	0	0	0	0	0	0	0	0	0	0	0	NA	NA	NA	NA	NA	NA
LOC110676049|LOC110676049	0	0	0	0	0	0	0	0	0	0	0	0	0	0	0	0	0	0	0	0	NA	NA	NA	NA	NA	NA
LOC110676050|LOC110676050	0	0	0	0	0	0	0	0	0	0	0	0	0	0	0	0	0	0	0	0	NA	NA	NA	NA	NA	NA
LOC110676051|LOC110676051	0	0	0	0	3	0	0	0	0	0	0	0	0	0	0	0	0	0	0	0	NA	NA	NA	-1.68622	0.596668	NA
LOC110676052|LOC110676052	8	0	5	0	2	0	3	5	0	0	7	6	0	9	4	0	7	4	0	0	0.437887	0.817743	NA	-0.0344579	0.983394	NA
LOC110676053|LOC110676053	2	2	3	2	0	1	1	0	0	4	1	0	0	3	0	2	2	0	0	2	-0.611385	0.66952	NA	1.02475	0.663226	NA
LOC110676054|LOC110676054	0	0	0	0	0	6	0	0	0	0	0	0	0	0	0	0	0	0	0	0	NA	NA	NA	-2.86853	0.357357	NA
LOC110676055|LOC110676055	0	9	0	12	4	19	6	0	0	6	0	2	0	2	0	0	6	0	0	6	-1.56096	0.413569	NA	-1.85354	0.305885	NA
LOC110676056|LOC110676056	0	0	0	0	0	0	1	0	0	0	0	0	0	0	0	1	0	0	0	0	NA	NA	NA	-0.0749348	0.981468	NA
LOC110676057|LOC110676057	0	0	14	0	8	8	0	8	0	0	6	0	0	4	9	0	18	0	4	8	-0.969873	0.731058	NA	0.0764034	0.952518	NA
LOC110676058|LOC110676058	1	0	0	2	1	2	6	3	0	3	6	4	5	2	0	0	0	0	4	2	2.28357	0.112355	NA	-1.24803	0.472746	NA
LOC110676059|LOC110676059	0	13	5	0	0	4	0	8	0	0	2	0	0	0	0	0	0	0	0	0	-3.29088	0.216941	NA	-4.01548	0.193177	NA
LOC110676060|LOC110676060	4	3	5	3	7	14	10	19	0	8	0	0	0	3	0	6	8	0	0	1	-0.919608	0.55733	NA	-2.38114	0.0430813	NA
LOC110676061|LOC110676061	14	9	7	8	0	0	0	4	23	27	14	12	16	19	0	0	0	0	0	0	1.13316	0.013558	0.153354	-2.4867	0.42742	NA
LOC110676062|LOC110676062	8	16	0	0	0	0	0	0	13	8	9	3	5	8	0	0	0	0	0	0	0.648304	0.521456	0.822722	NA	NA	NA
LOC110676063|LOC110676063	3	0	0	3	10	7	11	3	0	0	0	0	0	0	7	9	10	8	0	8	-2.97156	0.339708	NA	0.00238118	0.997539	NA
LOC110676064|LOC110676064	0	0	0	0	0	0	0	0	0	0	0	0	0	0	0	0	0	0	0	0	NA	NA	NA	NA	NA	NA
LOC110676065|LOC110676065	32	34	71	11	34	18	11	19	10	18	19	5	13	0	40	12	18	0	0	27	-1.6282	0.028782	0.237832	-0.326854	0.742764	0.940292
LOC110676066|LOC110676066	594	578	376	499	1006	1241	606	672	263	387	300	423	396	364	482	638	443	528	547	637	-0.296852	0.284701	0.675834	-0.473746	0.0965158	0.5096
LOC110676067|LOC110676067	89	103	146	140	121	221	148	144	66	94	56	107	87	96	44	108	56	75	88	123	-0.311072	0.391529	0.747212	-0.733997	0.0684826	0.426226
LOC110676068|LOC110676068	0	0	0	0	0	10	6	10	0	0	18	0	4	0	0	0	12	6	0	9	4.37767	0.162359	NA	-0.542005	0.727289	NA
LOC110676069|LOC110676069	0	2	0	0	0	4	0	0	0	0	0	0	0	0	0	0	0	0	0	0	-1.15817	0.719185	NA	-2.28355	0.467679	NA
LOC110676070|LOC110676070	4	0	9	6	3	0	0	0	15	29	6	12	9	0	5	9	5	4	5	5	1.34212	0.20527	0.599141	3.13304	0.0125455	NA
LOC110676071|LOC110676071	34	74	26	48	72	72	27	48	33	18	22	54	14	36	28	19	14	8	10	11	-0.388081	0.431221	0.772517	-1.73771	0.00011599	0.00654182
LOC110676072|LOC110676072	65	92	49	69	55	108	11	49	39	19	33	39	36	51	21	12	15	11	30	30	-0.696275	0.0629576	0.36139	-1.29224	0.0357598	0.305584
LOC110676073|LOC110676073	0	0	3	0	0	0	1	0	1	0	0	0	4	5	1	0	0	0	0	0	1.49817	0.545356	NA	-0.0749348	0.981468	NA
LOC110676074|LOC110676074	1	4	2	1	0	0	0	1	1	0	0	1	0	0	1	0	0	0	0	0	-2.22678	0.206591	NA	-0.0749348	0.981468	NA
LOC110676075|LOC110676075	0	0	0	0	0	0	0	0	0	0	0	0	0	0	0	0	0	0	0	0	NA	NA	NA	NA	NA	NA
LOC110676076|LOC110676076	8	11	16	0	0	34	35	4	7	0	85	27	4	0	36	0	163	24	8	4	1.36447	0.341084	0.717826	1.00008	0.428469	0.835887
LOC110676077|LOC110676077	488	419	636	526	510	642	671	484	454	430	324	782	698	664	270	139	281	581	593	631	0.346285	0.354149	0.726181	-0.198331	0.668054	0.921132
LOC110676078|LOC110676078	0	10	0	0	0	1	0	4	0	0	0	4	0	0	9	0	0	3	0	0	-1.28535	0.674923	NA	0.592268	0.812777	NA
LOC110676079|LOC110676079	0	15	5	0	27	81	47	23	16	3	4	4	24	4	17	28	6	33	14	15	1.30141	0.270551	0.666382	-0.985858	0.104455	0.529426
LOC110676080|LOC110676080	0	0	0	0	0	0	0	0	0	0	0	0	0	0	0	0	0	0	0	0	NA	NA	NA	NA	NA	NA
LOC110676081|LOC110676081	202	142	151	229	127	231	212	183	142	117	83	155	188	153	180	135	51	173	178	140	-0.174002	0.639729	0.877036	-0.168297	0.69498	0.927476
LOC110676082|LOC110676082	388	387	607	444	854	1398	815	617	279	381	500	309	283	314	621	804	652	615	829	677	-0.260612	0.286549	0.676877	-0.180468	0.530459	0.878485
LOC110676083|LOC110676083	24	0	35	0	24	41	64	20	0	0	81	45	0	0	122	0	331	137	24	47	0.614354	0.835242	0.957312	1.58925	0.0773889	0.455337
LOC110676084|LOC110676084	590	1030	1214	825	8	19	24	15	1063	1146	870	496	432	477	30	11	32	18	8	13	-0.188851	0.478528	0.799409	0.249383	0.634719	0.911384
LOC110676085|LOC110676085	0	0	0	0	0	0	0	0	0	0	0	0	0	0	0	0	0	0	0	0	NA	NA	NA	NA	NA	NA
LOC110676086|LOC110676086	7	12	20	14	0	0	0	0	23	10	15	9	17	16	0	0	0	0	0	0	0.333167	0.514723	0.821099	NA	NA	NA
LOC110676087|LOC110676087	0	0	0	0	0	0	0	0	0	0	0	0	0	0	0	0	0	0	0	0	NA	NA	NA	NA	NA	NA
LOC110676088|LOC110676088	0	4	7	5	3	3	4	0	7	5	4	6	0	0	2	3	3	0	0	3	-0.0890948	0.943835	NA	-0.346214	0.802311	NA
LOC110676089|LOC110676089	0	0	0	0	0	0	0	0	0	0	0	0	0	0	0	0	0	0	0	0	NA	NA	NA	NA	NA	NA
LOC110676090|LOC110676090	0	2	1	0	0	1	2	0	0	1	0	0	2	3	1	0	0	0	0	0	0.881496	0.687852	NA	-1.36427	0.66727	NA
LOC110676091|LOC110676091	1992	2307	1749	1598	1715	1778	1259	1061	1999	1852	1773	2537	1900	2068	1147	1422	1046	1145	1169	1312	0.308411	0.146781	0.5248	-0.0537402	0.816145	0.959397
LOC110676092|LOC110676092	1223	1841	1278	1220	713	708	236	293	1183	1139	1132	465	792	957	360	242	465	310	330	336	-0.392642	0.0562323	0.340324	-0.323438	0.309632	0.764972
LOC110676093|LOC110676093	19	19	11	13	10	3	8	1	29	46	20	17	12	12	4	2	9	4	4	4	0.683176	0.133755	0.506888	-0.0997751	0.904931	NA
LOC110676094|LOC110676094	20	21	11	15	13	3	7	3	34	46	21	18	11	13	4	2	8	3	4	4	0.635489	0.160274	0.541684	-0.461275	0.556115	NA
LOC110676095|LOC110676095	52	38	39	44	113	125	67	72	25	12	44	24	19	51	57	52	58	89	64	54	-0.384665	0.409556	0.761302	-0.364475	0.305385	0.76176
LOC110676096|LOC110676096	0	17	9	6	9	6	9	16	4	3	14	2	3	24	12	12	11	14	4	4	0.338565	0.745047	0.920833	0.0462015	0.943128	NA
LOC110676097|LOC110676097	0	0	0	0	0	4	0	0	0	2	0	0	0	0	0	0	0	0	0	0	1.14169	0.723404	NA	-2.28355	0.467679	NA
LOC110676098|LOC110676098	0	0	0	0	0	0	0	0	0	0	0	0	0	0	0	0	0	0	0	0	NA	NA	NA	NA	NA	NA
LOC110676099|LOC110676099	19	22	26	25	0	0	4	0	60	82	35	50	37	41	0	0	8	7	9	4	1.29093	0.000226445	0.0105879	2.52034	0.175215	NA
LOC110676100|LOC110676100	57	42	53	56	56	58	64	69	84	82	40	25	15	36	114	116	72	38	41	47	-0.0854154	0.841461	0.959793	0.307656	0.400955	0.821732
LOC110676101|LOC110676101	29	35	6	7	1	2	4	1	5	3	2	5	5	8	2	4	2	2	3	5	-1.71662	0.0177564	0.181235	0.779213	0.44818	NA
LOC110676102|LOC110676102	16	31	22	20	29	57	16	12	23	32	27	41	41	41	25	18	29	25	29	29	0.872614	0.0365198	0.270316	0.0656463	0.895167	0.976268
LOC110676103|LOC110676103	7	9	8	6	8	3	5	7	4	7	8	7	0	9	10	2	3	8	0	2	-0.186263	0.800772	0.945094	-0.326211	0.738329	NA
LOC110676104|LOC110676104	11	8	3	6	7	11	29	14	3	6	8	5	5	5	17	10	74	26	4	30	-0.195429	0.767117	0.930511	0.830637	0.23631	0.713267
LOC110676105|LOC110676105	0	0	0	0	0	0	0	0	0	0	0	0	0	0	0	0	0	0	0	0	NA	NA	NA	NA	NA	NA
LOC110676106|LOC110676106	77	30	57	30	73	102	275	87	8	0	199	118	0	0	531	2	1450	244	33	238	0.265993	0.887469	0.974634	1.54885	0.157912	0.623601
LOC110676107|LOC110676107	13	11	15	5	8	6	23	8	20	15	7	16	18	16	4	8	6	21	2	11	0.710179	0.17381	0.562795	-0.128555	0.87273	NA
LOC110676108|LOC110676108	84	118	55	75	82	161	64	31	63	106	78	75	62	61	40	48	57	49	41	47	0.0351102	0.893532	0.976439	-0.645447	0.122164	0.567195
LOC110676109|LOC110676109	277	357	307	330	64	65	52	68	294	312	269	127	195	244	70	69	63	65	39	82	-0.262062	0.231532	0.627862	0.204616	0.471669	0.856555
LOC110676110|LOC110676110	0	0	0	0	0	0	0	0	0	0	0	0	6	1	0	0	0	0	0	4	3.13597	0.320359	NA	2.00338	0.531444	NA
LOC110676111|LOC110676111	0	0	0	0	0	0	0	0	0	0	0	0	0	0	0	0	0	0	0	0	NA	NA	NA	NA	NA	NA
LOC110676112|LOC110676112	0	0	0	0	0	0	0	0	0	0	0	0	0	0	0	0	0	0	0	0	NA	NA	NA	NA	NA	NA
LOC110676113|LOC110676113	6	17	0	0	4	0	0	0	0	7	10	0	0	12	0	0	11	0	0	0	0.111332	0.952638	0.989089	0.811293	0.792605	NA
LOC110676114|LOC110676114	170	127	22	14	40	37	8	10	40	42	78	40	14	25	20	0	4	0	0	4	-0.844967	0.175322	0.565484	-2.33984	0.050687	0.369827
LOC110676115|LOC110676115	0	0	3	0	0	3	0	0	0	3	2	0	0	0	5	2	17	3	0	0	0.112695	0.971332	NA	2.49741	0.200492	NA
LOC110676116|LOC110676116	2	3	0	0	0	0	0	0	0	0	0	0	0	0	6	0	0	0	0	0	-2.4153	0.441272	NA	2.3794	0.454616	NA
LOC110676117|LOC110676117	3	2	1	3	3	4	5	5	2	0	3	0	4	4	3	0	2	4	2	2	0.158989	0.897424	NA	-0.801659	0.41869	NA
LOC110676118|LOC110676118	0	0	0	0	0	0	0	0	0	0	0	0	0	0	0	0	0	0	0	0	NA	NA	NA	NA	NA	NA
LOC110676119|LOC110676119	0	0	0	0	0	0	0	4	0	0	0	0	0	0	0	0	0	0	0	0	NA	NA	NA	-2.4867	0.42742	NA
LOC110676120|LOC110676120	0	0	0	0	0	0	0	0	0	0	0	0	0	0	0	0	0	0	0	0	NA	NA	NA	NA	NA	NA
LOC110676121|LOC110676121	212	197	0	10	17	19	0	0	0	0	0	0	0	0	0	0	0	0	0	0	-8.82983	0.0018436	0.0435178	-5.36029	0.0478773	NA
LOC110676122|LOC110676122	0	0	0	6	0	11	11	0	0	10	4	0	0	0	13	0	43	3	0	0	0.349205	0.903606	NA	0.678833	0.720757	NA
LOC110676123|LOC110676123	0	0	0	0	0	0	0	0	0	0	0	0	0	0	0	0	0	0	0	0	NA	NA	NA	NA	NA	NA
LOC110676124|LOC110676124	1	1	2	1	1	1	0	1	3	2	2	1	2	3	1	0	2	0	1	1	0.961973	0.384629	NA	0.213981	0.907765	NA
LOC110676125|LOC110676125	0	0	0	0	0	0	0	0	1	0	0	6	1	0	0	0	0	1	0	0	3.18579	0.307868	NA	0.646401	0.841186	NA
LOC110676126|LOC110676126	9348	12311	12552	10869	2602	2345	2377	1659	13185	12410	10310	3209	4650	5355	2398	2787	2837	1559	1441	1851	-0.384744	0.19581	0.589781	0.0800512	0.615722	0.906306
LOC110676127|LOC110676127	867	1078	836	665	0	4	0	0	1397	972	666	1312	912	1029	0	0	0	3	0	0	0.504762	0.0395676	0.280223	-0.607326	0.845956	NA
LOC110676128|LOC110676128	270	403	7	25	10	0	4	0	6	12	10	26	8	6	4	0	0	0	0	5	-3.57188	1.86e-05	0.00202636	-1.02194	0.660619	NA
LOC110676129|LOC110676129	374	305	141	91	57	34	31	31	249	295	266	243	181	307	37	4	24	23	44	51	0.42397	0.197549	0.592413	-0.0951199	0.870469	0.968879
LOC110676130|LOC110676130	367	277	222	254	707	1051	648	589	223	290	289	167	199	178	528	559	699	725	645	627	-0.161945	0.421539	0.76689	-0.0438972	0.867323	0.967937
LOC110676131|LOC110676131	8	10	0	4	8	12	0	0	0	8	5	0	0	0	8	8	7	0	0	0	-1.27169	0.482628	NA	-0.341401	0.854134	NA
LOC110676132|LOC110676132	44	77	58	41	70	117	51	42	76	70	72	102	88	101	59	63	67	59	65	62	0.877423	0.00565247	0.0886748	0.0345962	0.919771	0.983781
LOC110676133|LOC110676133	2	0	0	0	1	0	0	0	1	1	4	0	2	2	4	0	0	0	3	0	1.88421	0.30418	NA	2.15831	0.495022	NA
LOC110676134|LOC110676134	38	73	58	52	0	3	0	0	52	66	42	0	12	19	4	0	0	5	0	0	-0.747103	0.301003	0.686271	1.24417	0.683157	NA
LOC110676135|LOC110676135	19	10	0	4	12	0	0	0	21	6	15	18	0	6	0	0	4	8	4	3	0.5827	0.583685	0.851427	0.569511	0.771752	NA
LOC110676136|LOC110676136	0	0	3	0	0	0	0	0	6	3	0	3	0	5	0	0	0	1	0	0	2.04581	0.284408	NA	0.646401	0.841186	NA
LOC110676137|LOC110676137	0	9	0	4	0	9	0	10	0	0	0	0	0	0	0	0	0	0	0	0	-3.88488	0.208391	NA	-4.65003	0.127875	NA
LOC110676138|LOC110676138	0	0	0	0	0	0	0	0	0	0	0	1	0	0	0	0	0	0	0	0	0.6608	0.837696	NA	NA	NA	NA
LOC110676139|LOC110676139	627	600	1067	701	37	18	11	31	902	830	582	685	358	532	42	24	35	23	19	31	-0.0883617	0.736731	0.917526	0.384424	0.362187	0.799012
LOC110676140|LOC110676140	52	67	16	29	23	17	14	6	20	10	14	7	26	23	20	3	19	9	6	12	-1.01781	0.0596981	0.351138	-0.251966	0.672217	0.922848
LOC110676141|LOC110676141	4	2	4	6	0	2	0	3	8	0	3	3	7	5	2	3	0	2	3	0	0.271015	0.774674	NA	0.592963	0.738809	NA
LOC110676142|LOC110676142	33	42	7	8	0	4	0	0	9	0	0	0	0	22	0	4	0	0	0	0	-1.76101	0.246267	0.643591	-0.41562	0.893932	NA
LOC110676143|LOC110676143	15	43	10	5	0	0	0	0	0	0	0	0	0	5	0	0	18	0	7	0	-4.00127	0.00621465	0.0929915	4.51462	0.14941	NA
LOC110676144|LOC110676144	57	56	68	0	12	0	8	0	3	0	0	0	0	4	0	0	0	0	0	0	-5.01307	0.000476364	0.0177189	-4.4699	0.146577	NA
LOC110676145|LOC110676145	0	0	0	0	0	0	0	0	0	0	0	0	0	0	0	0	0	0	0	0	NA	NA	NA	NA	NA	NA
LOC110676146|LOC110676146	1	2	0	4	14	3	6	2	0	0	6	1	0	2	1	3	3	0	5	0	-0.191132	0.914693	NA	-1.35051	0.257878	NA
LOC110676147|LOC110676147	0	0	0	0	0	0	0	0	0	0	0	0	0	0	0	0	0	0	0	0	NA	NA	NA	NA	NA	NA
LOC110676148|LOC110676148	3020	4634	5310	4214	455	335	115	49	10701	5088	7556	5180	3947	3078	217	352	444	29	87	131	0.564911	0.036827	0.270929	-0.0776966	0.899043	0.977722
LOC110676149|LOC110676149	0	62	4	0	76	91	18	0	193	3	37	0	0	444	16	170	82	34	10	27	3.2692	0.186223	0.578853	0.481014	0.616561	0.906358
LOC110676150|LOC110676150	36	26	59	73	6	0	4	0	61	110	101	306	337	76	4	3	3	21	4	10	2.0031	0.00142931	0.0368539	1.98454	0.0924344	NA
LOC110676151|LOC110676151	124	520	82	10	1168	283	30	0	149	150	510	14	0	769	16	363	85	0	19	18	0.898129	0.528757	0.825216	-1.87731	0.296833	0.75613
LOC110676152|LOC110676152	8176	12709	12759	8382	181	68	17	18	7757	7548	6636	5019	2673	2652	44	18	22	29	8	32	-0.848038	0.00101697	0.0302749	-1.24031	0.056349	0.389835
LOC110676153|LOC110676153	29	17	2	11	23	28	6	8	12	20	27	18	0	9	36	28	31	10	9	10	0.0942447	0.912391	0.979088	0.449948	0.452367	0.847222
LOC110676154|LOC110676154	2	4	5	2	3	0	0	0	0	3	0	0	0	0	1	0	0	3	0	0	-2.52805	0.162324	NA	0.342402	0.913468	NA
LOC110676155|LOC110676155	230	241	102	177	176	138	118	98	175	175	159	128	105	157	107	87	99	70	83	121	-0.143452	0.550837	0.835377	-0.31	0.164023	0.629926
LOC110676156|LOC110676156	21	33	15	2	18	12	12	10	29	32	22	14	14	9	19	8	6	18	20	11	0.390762	0.494988	0.810148	0.33604	0.57165	0.892216
LOC110676157|LOC110676157	1012	1287	1182	787	85	99	153	57	1168	1191	970	455	355	529	203	80	514	61	67	74	-0.344747	0.178722	0.570948	0.737211	0.151639	0.615106
LOC110676158|LOC110676158	2	2	1	2	1	0	0	0	1	0	2	2	3	3	1	0	1	0	1	2	0.324849	0.780848	NA	1.58318	0.520748	NA
LOC110676159|LOC110676159	7	2	5	7	25	5	25	8	0	13	14	15	20	11	32	19	14	16	16	17	1.42332	0.109821	0.467018	0.478792	0.385156	0.812864
LOC110676160|LOC110676160	0	0	0	0	0	0	0	0	0	0	0	0	0	0	0	0	0	0	0	0	NA	NA	NA	NA	NA	NA
LOC110676161|LOC110676161	11	12	3	8	7	14	2	4	22	10	9	1	2	2	3	2	7	2	1	1	-0.106983	0.898801	0.977014	-1.27106	0.175651	NA
LOC110676162|LOC110676162	3	2	0	20	0	3	0	19	2	2	2	0	3	0	4	9	2	2	0	9	-2.10829	0.14539	NA	-0.404827	0.784919	NA
LOC110676163|LOC110676163	1	0	0	0	0	2	4	0	5	3	2	3	0	0	0	0	0	2	0	0	2.89571	0.140795	NA	-1.88198	0.54606	NA
LOC110676164|LOC110676164	3	5	0	20	0	2	0	16	2	2	3	0	3	3	2	14	4	3	0	9	-1.65981	0.172556	NA	0.192219	0.897166	NA
LOC110676165|LOC110676165	0	0	0	0	4	5	0	0	0	0	0	3	0	0	0	0	8	4	3	1	1.80345	0.57446	NA	0.459892	0.788155	NA
LOC110676166|LOC110676166	0	2	2	5	0	1	6	4	1	2	3	0	1	1	0	1	0	6	0	0	-0.734445	0.581442	NA	-0.896132	0.6707	NA
LOC110676167|LOC110676167	14	6	6	0	0	0	0	0	7	0	6	0	0	0	0	4	0	0	0	0	-1.56829	0.376428	NA	2.03344	0.525081	NA
LOC110676168|LOC110676168	15	11	11	17	9	24	7	9	21	14	6	14	11	12	10	0	6	6	6	8	0.0921896	0.854974	0.964346	-0.878584	0.269352	NA
LOC110676169|LOC110676169	145	203	77	119	99	220	107	60	112	111	75	100	65	70	72	49	71	82	92	78	-0.416385	0.12228	0.491303	-0.487966	0.230958	0.706292
LOC110676170|LOC110676170	4	0	0	0	2	1	2	5	0	0	3	0	0	1	0	2	0	3	6	2	-0.462231	0.88247	NA	0.106763	0.937309	NA
LOC110676171|LOC110676171	3	3	8	4	4	1	3	3	9	0	2	0	0	10	3	0	1	4	0	7	-0.24472	0.858923	NA	0.0445485	0.972612	NA
LOC110676172|LOC110676172	4	9	0	0	0	4	4	0	2	4	1	0	7	0	0	0	0	0	4	0	-0.0498176	0.97649	NA	-1.06198	0.724757	NA
LOC110676173|LOC110676173	1019	1557	1105	868	224	324	101	127	1394	1190	1275	910	696	758	168	198	197	217	165	302	0.032923	0.803133	0.946048	0.30393	0.395265	0.819306
LOC110676174|LOC110676174	0	0	0	0	0	0	0	0	0	0	0	0	0	0	0	0	0	0	0	0	NA	NA	NA	NA	NA	NA
LOC110676175|LOC110676175	0	0	0	1	0	0	0	0	3	6	7	2	3	0	0	0	0	6	0	1	3.6257	0.0229248	NA	3.08771	0.328033	NA
LOC110676176|LOC110676176	79	79	45	61	42	37	34	26	87	70	69	46	59	40	76	72	30	55	51	127	0.0678664	0.789664	0.940187	1.18354	0.00569229	0.0972863
LOC110676177|LOC110676177	8	15	9	13	10	9	13	12	11	31	9	7	6	3	7	10	2	8	6	9	0.0873664	0.893703	0.976439	-0.451772	0.48286	NA
LOC110676178|LOC110676178	11	0	0	0	0	0	0	0	4	0	112	427	0	78	4	0	0	0	0	0	5.58359	0.0380364	0.274503	1.83892	0.566521	NA
LOC110676179|LOC110676179	0	0	0	0	0	0	0	0	6	9	0	0	2	12	0	0	0	0	0	0	4.90313	0.0173865	NA	NA	NA	NA
LOC110676180|LOC110676180	0	0	3	0	0	0	0	0	0	0	0	0	0	0	0	0	0	0	0	0	-1.88232	0.552644	NA	NA	NA	NA
LOC110676181|LOC110676181	64	95	88	76	13	22	1	4	82	80	83	85	53	120	16	26	7	6	13	14	0.248484	0.396898	0.751842	0.660172	0.400897	0.821732
LOC110676182|LOC110676182	2	0	5	0	0	0	0	7	0	0	0	0	0	5	4	0	0	0	5	0	-0.712195	0.813592	NA	-0.146904	0.959793	NA
LOC110676183|LOC110676183	8	12	3	9	0	0	0	0	16	7	24	0	0	0	0	0	0	0	0	0	-0.0727239	0.955421	0.989518	NA	NA	NA
LOC110676184|LOC110676184	0	0	0	0	0	0	0	0	0	0	0	0	0	0	3	0	4	0	0	0	NA	NA	NA	2.50641	0.430109	NA
LOC110676185|LOC110676185	0	3	3	0	4	0	3	2	7	3	2	0	3	0	5	0	5	0	0	3	0.897044	0.579505	NA	-0.0745024	0.963893	NA
LOC110676186|LOC110676186	11	6	6	0	8	0	0	0	8	0	4	0	7	0	8	0	4	4	0	9	-0.632665	0.679245	NA	1.31469	0.485654	NA
LOC110676187|LOC110676187	2	0	0	0	0	0	0	0	0	0	0	0	0	0	0	0	0	0	0	0	-1.28409	0.689702	NA	NA	NA	NA
LOC110676188|LOC110676188	35	18	29	19	0	59	0	43	46	143	147	174	32	67	9	3	5	44	0	7	2.16714	2.09e-05	0.0021493	-0.950662	0.523909	0.876678
LOC110676189|LOC110676189	0	0	0	0	0	9	0	0	0	0	0	5	4	13	0	0	0	0	0	0	4.71891	0.0672269	NA	-3.45348	0.264954	NA
LOC110676190|LOC110676190	0	0	0	0	0	0	0	0	0	0	0	4	0	0	0	0	0	0	0	0	2.20964	0.488594	NA	NA	NA	NA
LOC110676191|LOC110676191	4	0	0	4	14	10	4	8	7	3	5	4	7	8	7	0	10	10	4	4	1.63759	0.113294	NA	-0.453455	0.58692	NA
LOC110676192|LOC110676192	43	75	55	41	68	115	50	40	74	68	69	97	87	102	58	61	66	56	63	59	0.883696	0.00598358	0.0915396	0.0223035	0.948576	0.989401
LOC110676193|LOC110676193	0	3	8	0	0	0	0	0	0	0	10	0	0	0	0	0	0	0	0	0	-0.728715	0.799745	NA	NA	NA	NA
LOC110676194|LOC110676194	5	18	15	4	0	0	0	0	4	0	10	0	6	0	0	0	3	4	0	0	-1.45985	0.230647	0.627101	2.86576	0.365004	NA
LOC110676195|LOC110676195	0	0	0	0	0	0	0	0	0	0	0	0	0	0	0	0	0	0	0	0	NA	NA	NA	NA	NA	NA
LOC110676196|LOC110676196	0	4	0	0	4	0	0	0	0	0	0	0	0	0	0	0	0	0	0	3	-2.00951	0.524942	NA	-0.589638	0.851267	NA
LOC110676197|LOC110676197	119	123	69	76	196	154	207	126	75	83	87	86	102	61	110	129	127	84	129	138	-0.0058117	0.983287	0.997636	-0.322362	0.181319	0.654389
LOC110676198|LOC110676198	0	2	0	2	1	3	4	0	0	2	4	4	5	0	0	0	0	0	0	1	1.56415	0.347746	NA	-2.76127	0.277502	NA
LOC110676199|LOC110676199	78	55	25	21	76	43	23	33	59	57	23	53	54	31	54	76	38	25	15	6	0.297105	0.510135	0.818126	-0.141712	0.813282	0.958613
LOC110676200|LOC110676200	0	9	0	0	0	0	10	4	0	5	6	0	12	6	0	17	0	8	0	0	1.64122	0.377518	NA	0.484941	0.831837	NA
LOC110676201|LOC110676201	944	1219	1350	1240	825	1018	1631	1545	574	669	902	525	529	597	517	765	676	533	292	780	-0.759089	0.000183571	0.00906186	-0.968014	0.00176853	0.0447575
LOC110676202|LOC110676202	115	128	77	160	116	141	115	76	109	151	141	105	109	92	131	72	113	71	114	148	0.115936	0.678514	0.893605	0.125009	0.665697	0.920335
LOC110676203|LOC110676203	0	0	0	0	0	4	0	5	0	0	0	0	3	0	8	4	0	4	8	9	1.80345	0.57446	NA	1.42542	0.283435	NA
LOC110676204|LOC110676204	1113	1498	669	716	589	814	167	167	929	1214	1367	1040	933	886	312	184	352	283	240	409	0.310045	0.126696	0.497885	-0.347525	0.416008	0.827895
LOC110676205|LOC110676205	0	0	0	0	2	3	2	0	2	0	0	0	0	0	0	0	0	0	0	0	1.14169	0.723404	NA	-3.02629	0.330635	NA
LOC110676206|LOC110676206	0	0	0	4	3	0	0	0	0	4	0	0	0	0	0	0	4	4	0	0	-0.825521	0.790824	NA	1.15868	0.710245	NA
LOC110676207|LOC110676207	13	12	0	0	0	0	0	0	0	0	0	4	0	0	8	0	0	11	0	8	-2.73219	0.295109	NA	4.84294	0.052586	NA
LOC110676208|LOC110676208	235	272	260	245	529	580	280	238	204	207	174	109	149	210	244	366	248	169	164	212	-0.361525	0.0936334	0.434285	-0.619031	0.036925	0.311053
LOC110676209|LOC110676209	3	3	1	0	0	3	0	0	5	4	6	7	0	6	0	0	0	0	0	0	1.65669	0.129867	NA	-1.86848	0.555787	NA
LOC110676210|LOC110676210	4	5	0	4	0	1	1	0	5	2	5	0	0	2	3	2	0	2	0	0	-0.425563	0.743609	NA	1.36292	0.553961	NA
LOC110676211|LOC110676211	55	44	48	40	68	131	35	34	34	29	21	39	32	31	28	51	41	54	45	50	-0.387531	0.251118	0.647747	-0.343801	0.466475	0.853299
LOC110676212|LOC110676212	0	0	5	0	0	0	3	0	4	0	4	3	3	0	0	0	0	0	0	0	1.0278	0.596168	NA	-1.8334	0.563561	NA
LOC110676213|LOC110676213	0	0	0	0	0	2	0	0	0	0	0	0	0	0	0	0	2	0	0	0	NA	NA	NA	-0.359949	0.910892	NA
LOC110676214|LOC110676214	4	3	2	4	0	2	5	5	0	0	0	0	3	4	3	0	21	2	0	4	-1.12515	0.479392	NA	0.557322	0.702142	NA
LOC110676215|LOC110676215	94	147	53	83	87	170	85	41	72	89	69	91	61	69	59	47	60	58	61	49	-0.103454	0.72185	0.911337	-0.57165	0.140417	0.603835
LOC110676216|LOC110676216	13	43	17	37	95	220	30	36	18	18	14	36	78	40	66	39	83	92	129	72	0.628241	0.343483	0.719819	0.0208942	0.971275	0.995487
LOC110676217|LOC110676217	0	0	0	0	0	0	0	0	0	0	0	0	0	0	0	0	0	0	0	0	NA	NA	NA	NA	NA	NA
LOC110676218|LOC110676218	23	7	18	6	67	12	53	92	0	20	15	4	4	8	51	71	64	10	33	45	-0.532587	0.540506	0.830972	-0.229346	0.686884	0.925325
LOC110676219|LOC110676219	0	0	6	0	8	0	3	0	0	0	0	0	4	0	0	9	8	0	0	0	-0.735448	0.810859	NA	0.179131	0.938506	NA
LOC110676220|LOC110676220	0	0	0	0	0	0	0	0	0	0	0	0	0	0	0	0	0	0	0	0	NA	NA	NA	NA	NA	NA
LOC110676221|LOC110676221	867	1061	998	1069	877	1336	406	532	729	700	570	1168	1253	1068	447	682	318	601	913	961	0.122721	0.727413	0.913497	0.001807	0.99674	0.999532
LOC110676222|LOC110676222	3	0	0	8	7	6	8	4	8	0	18	0	18	4	10	11	7	7	21	21	1.56088	0.332448	0.711265	1.2856	0.0535159	0.380457
LOC110676223|LOC110676223	986	960	848	730	1427	1565	2217	1737	1048	900	1022	470	682	728	1673	1503	2022	937	1181	1663	0.0300227	0.852669	0.96346	-0.0988357	0.603336	0.902487
LOC110676224|LOC110676224	9508	12414	11654	9645	8216	6045	8118	7776	12721	12356	11274	8169	7714	8762	7926	8071	8408	6204	5686	7656	0.0663058	0.548562	0.834884	0.110279	0.468352	0.854047
LOC110676225|LOC110676225	0	0	0	0	0	0	0	0	0	0	0	0	0	0	0	0	0	0	0	0	NA	NA	NA	NA	NA	NA
LOC110676226|LOC110676226	2	2	0	0	4	0	5	5	10	2	6	7	4	0	0	7	2	2	9	6	2.49625	0.0596698	NA	0.578243	0.63075	NA
LOC110676227|LOC110676227	0	0	5	0	0	0	10	0	10	5	5	0	0	0	9	26	3	8	21	19	1.31791	0.563874	NA	2.80396	0.0225827	0.233905
LOC110676228|LOC110676228	2	0	0	0	0	0	1	0	1	0	0	0	0	0	1	0	0	0	0	0	-0.803196	0.802792	NA	-0.0749348	0.981468	NA
LOC110676229|LOC110676229	0	1	0	0	0	0	0	0	0	0	0	0	0	0	0	0	1	0	0	0	-0.541429	0.866711	NA	0.646401	0.841186	NA
LOC110676230|LOC110676230	1734	1909	1660	1303	1708	1107	2006	1622	1839	1752	1555	1009	1022	1147	1802	1472	1762	1171	1165	1516	-0.0955824	0.394756	0.749817	0.0220131	0.902426	0.978826
LOC110676231|LOC110676231	5	8	0	6	0	6	0	0	19	13	12	0	8	7	0	11	10	0	0	8	1.15854	0.231425	0.627803	1.71223	0.440767	NA
LOC110676232|LOC110676232	192984	216336	169348	136574	290896	234768	290863	278615	220070	193779	250149	188213	135642	142838	326947	228866	353229	225646	224752	296103	0.24955	0.0328326	0.254696	0.150492	0.272882	0.740099
LOC110676233|LOC110676233	91	144	74	81	110	93	78	61	80	73	81	84	85	88	53	33	63	50	53	62	-0.0194684	0.939739	0.986504	-0.518059	0.0681042	0.426226
LOC110676234|LOC110676234	22	10	8	8	20	7	14	4	23	14	17	6	3	3	5	9	6	2	3	4	-0.0575016	0.930697	0.984584	-1.03269	0.146022	NA
LOC110676235|LOC110676235	7926	10219	13237	10283	5261	4663	4356	3539	12961	11995	10684	3102	5242	6229	4698	4317	6308	3444	3149	4092	-0.238948	0.432509	0.772881	0.103743	0.288344	0.752624
LOC110676236|LOC110676236	67	18	40	30	50	49	23	4	27	22	11	14	15	32	22	18	0	0	0	11	-0.77114	0.129065	0.50165	-1.753	0.158986	0.62414
LOC110676237|LOC110676237	20	32	15	11	15	20	33	12	16	16	51	32	8	30	50	6	180	63	0	22	0.609812	0.256557	0.652876	1.40649	0.136326	0.593204
LOC110676238|LOC110676238	2	5	0	0	0	0	0	0	2	0	3	0	2	0	0	0	0	0	0	0	-0.28625	0.886696	NA	NA	NA	NA
LOC110676239|LOC110676239	0	0	0	0	0	0	0	0	5	0	0	0	0	0	0	0	0	0	0	0	2.09394	0.512447	NA	NA	NA	NA
LOC110676240|LOC110676240	1127	1004	1174	775	4496	3595	4041	3887	987	1130	1991	799	1164	716	3989	3755	4255	2793	3186	4247	0.309471	0.220301	0.615608	0.0439452	0.748539	0.942057
LOC110676241|LOC110676241	11	28	15	11	12	9	32	19	20	8	17	6	7	3	11	13	8	6	14	11	-0.530834	0.34561	0.721326	-0.601936	0.302664	0.760584
LOC110676242|LOC110676242	0	5	10	7	6	17	0	10	0	12	0	0	0	5	7	8	10	5	20	7	-0.888205	0.634766	NA	0.406944	0.64898	NA
LOC110676243|LOC110676243	0	0	0	0	0	0	0	0	0	0	0	0	0	0	0	0	0	6	3	0	NA	NA	NA	3.51947	0.263342	NA
LOC110676244|LOC110676244	562	670	609	577	305	306	242	285	508	449	508	522	512	665	223	300	238	276	281	306	0.0133124	0.953753	0.989351	0.131704	0.615471	0.906306
LOC110676245|LOC110676245	24	51	29	13	28	23	22	8	42	29	25	17	11	32	13	12	15	23	6	18	0.0345684	0.935522	0.985568	-0.263135	0.619308	0.907603
LOC110676247|LOC110676247	50	30	60	63	30	16	25	22	7	59	20	36	24	45	11	34	37	20	9	20	-0.504912	0.379746	0.742017	0.0445479	0.925833	0.984948
LOC110676248|LOC110676248	0	4	5	7	0	0	0	0	38	0	0	0	0	0	0	0	0	0	4	0	0.466439	0.84112	0.959638	2.36953	0.456553	NA
LOC110676249|LOC110676249	502	519	2232	1091	3101	2535	9492	9776	832	672	1531	628	529	400	5682	4357	3730	3353	2495	4207	-0.448773	0.322132	0.701819	-0.564593	0.162292	0.628732
LOC110676250|LOC110676250	0	0	0	0	0	0	0	0	0	0	0	0	0	0	0	0	0	0	0	0	NA	NA	NA	NA	NA	NA
LOC110676251|LOC110676251	2	0	0	0	5	0	0	6	0	0	0	2	0	0	0	0	6	4	0	0	-0.322301	0.920176	NA	-0.684871	0.77048	NA
LOC110676252|LOC110676252	2	0	0	0	5	0	0	6	0	0	0	2	0	0	0	0	7	0	0	0	-0.322301	0.920176	NA	-1.50926	0.598598	NA
LOC110676253|LOC110676253	1	2	2	1	3	3	1	4	2	2	3	1	3	1	2	2	1	0	1	0	0.604277	0.580165	NA	-1.36984	0.306158	NA
[truncated: 17,270 more rows]
