# Supplementary material for: Functional Verification of Differentially Expressed Genes Following DENV2 Infection in Aedes aegypti
Source: Viruses. 2025 Jan 6;17(1):67. doi: 10.3390/v17010067 (PMC11769442; doi:10.3390/v17010067)
Supplement: Supplementary file 1 [file viruses-17-00067-s001.zip › Table S2-Differentially expressed genes of Aag2 cell line from DENV-2-infected cells compared to uninfected cell..xls]

## Sheet: Additional file 2
geneID	baseMean	log2FoldChange	lfcSE	stat	pvalue	padj	gene_name	gene_description	tf_family
110679716	35.4811	4.67531	0.54558	8.56944	1.03994e-17	2.60673e-16	LOC110679716	enhancer of split malpha protein-like	-
110681060	1.91449	4.53817	1.74432	2.60169	0.00927668	0.0276482	LOC110681060	pre-mRNA-splicing factor 18-like	-
110677916	196.007	3.441	0.94291	3.64934	0.000262915	0.00117676	LOC110677916	selenide%2C water dikinase-like%2C transcript variant X1	-
110681134	53.918	3.40588	1.42637	2.3878	0.0169497	0.0461333	LOC110681134	peptidyl-prolyl cis-trans isomerase NIMA-interacting 4-like	-
5574480	32.1671	3.39414	1.19988	2.82873	0.00467338	0.0151909	LOC5574480	cyclin-dependent kinase 8%2C transcript variant X2	Pkinase
110676702	2.542	3.38009	1.36304	2.47982	0.0131448	0.037248	LOC110676702	uncharacterized LOC110676702	-
5578354	4.35872	3.12447	0.953733	3.27604	0.00105275	0.00406761	LOC5578354	serine--pyruvate aminotransferase%2C transcript variant X2	Aminotran_5
5573336	101.423	3.11453	0.252687	12.3256	6.59179e-35	5.12219e-33	LOC5573336	alkyldihydroxyacetonephosphate synthase	FAD_binding_4
110681386	3.71913	2.90681	1.16235	2.50081	0.0123911	0.035392	LOC110681386	DNA repair protein RAD50-like	-
110677114	2.69588	2.84314	1.17096	2.42806	0.01518	0.0419777	LOC110677114	uncharacterized LOC110677114	-
5570473	7.97423	2.79927	0.708762	3.94953	7.83059e-05	0.000394264	LOC5570473	hairy/enhancer-of-split related with YRPW motif protein	HLH
novel.1574	90.9958	2.79321	0.742344	3.76268	0.000168099	0.000785567	-	PF00361:Proton-conducting membrane transporter	-
5573920	4.94244	2.68477	0.835729	3.21249	0.00131589	0.00493707	LOC5573920	glycine-rich protein	-
110679072	6.42994	2.64178	0.729496	3.62137	0.000293044	0.00130038	LOC110679072	uncharacterized LOC110679072%2C transcript variant X1	-
5563957	20.1296	2.63962	0.433236	6.0928	1.10955e-09	1.1667e-08	LOC5563957	glucose dehydrogenase [FAD%2C quinone]%2C transcript variant X2	-
5567400	28.4932	2.56765	0.352524	7.28363	3.24963e-13	5.24856e-12	LOC5567400	uncharacterized LOC5567400%2C transcript variant X1	zf-B_box
110675574	4.12763	2.40909	0.923586	2.6084	0.00909656	0.0271692	LOC110675574	uncharacterized LOC110675574	-
5572188	23.2116	2.35497	0.380438	6.19015	6.01054e-10	6.56793e-09	LOC5572188	sterol O-acyltransferase 1	MBOAT
5577556	37.1217	2.30626	0.356696	6.46562	1.00882e-10	1.2302e-09	LOC5577556	uncharacterized LOC5577556%2C transcript variant X2	-
5570453	16.1616	2.2044	0.46236	4.76771	1.86331e-06	1.2464e-05	LOC5570453	achaete-scute complex protein T3	HLH
5574266	5.52664	2.17909	0.740527	2.94262	0.00325445	0.0110647	LOC5574266	substance-K receptor%2C transcript variant X1	7tm_1
5563937	459.036	2.1639	0.0968815	22.3355	1.66989e-110	2.91959e-107	LOC5563937	UDP-glucuronosyltransferase 2B1%2C transcript variant X2	UDPGT
5564126	142.472	2.15439	0.224058	9.61532	6.8892e-22	2.39105e-20	LOC5564126	enhancer of split mbeta protein	HLH
5570649	1883.37	2.10251	0.103041	20.4046	1.52191e-92	1.18261e-89	LOC5570649	cystathionine beta-synthase	PALP
5579663	5.08826	2.06004	0.785831	2.62149	0.00875473	0.0262435	LOC5579663	glycine receptor subunit alpha-4%2C transcript variant X3	Neur_chan_memb
110677688	8.38519	2.01892	0.60885	3.31595	0.000913315	0.00360863	LOC110677688	uncharacterized LOC110677688	-
5571188	37.9242	2.01681	0.290678	6.93831	3.96804e-12	5.6576e-11	LOC5571188	kynurenine 3-monooxygenase	FAD_binding_3
5572805	31.102	1.96462	0.398947	4.92452	8.45697e-07	5.99532e-06	LOC5572805	lactosylceramide 4-alpha-galactosyltransferase	Gly_transf_sug
110679221	14.6254	1.94912	0.475734	4.09707	4.18416e-05	0.000224832	LOC110679221	uncharacterized LOC110679221	-
5576729	693.748	1.90263	0.0928524	20.4909	2.59308e-93	2.26684e-90	LOC5576729	uncharacterized LOC5576729%2C transcript variant X2	-
novel.1113	58.3843	1.87891	0.241831	7.76952	7.8786e-15	1.49726e-13	-	-	-
110675531	6.17686	1.85893	0.670692	2.77166	0.0055771	0.0176927	LOC110675531	uncharacterized LOC110675531	-
110679608	7.17124	1.84744	0.658811	2.8042	0.00504409	0.0162162	LOC110679608	uncharacterized LOC110679608	-
5577893	9201.98	1.83291	0.0602182	30.4378	1.73579e-203	2.42785e-199	LOC5577893	catalase%2C transcript variant X1	Catalase
110678565	10.6832	1.82695	0.519457	3.51703	0.000436408	0.00185815	LOC110678565	uncharacterized LOC110678565	ZZ
novel.688	6.4199	1.78239	0.735608	2.42301	0.0153925	0.0424727	-	-	-
110678703	16.5817	1.75939	0.412045	4.26989	1.9557e-05	0.000110433	LOC110678703	protein kinase DC2	-
5577696	104.053	1.73981	0.179893	9.67133	3.99163e-22	1.41703e-20	LOC5577696	cyclin-dependent kinase 2	Pkinase
5567814	125.092	1.73947	0.177507	9.79947	1.1318e-22	4.16592e-21	LOC5567814	sodium-coupled monocarboxylate transporter 1%2C transcript variant X2	-
110676828	19.7205	1.7234	0.543569	3.17053	0.00152159	0.00562643	LOC110676828	replication factor C subunit 3-like	-
5572673	106.216	1.72164	0.170336	10.1074	5.12481e-24	2.10826e-22	LOC5572673	retinal dehydrogenase 1	Aldedh
5569198	13.2468	1.69591	0.484791	3.49823	0.000468356	0.00198152	LOC5569198	proton-coupled amino acid transporter-like protein CG1139	Aa_trans
5564263	582.416	1.69037	0.111079	15.2177	2.69704e-52	3.88902e-50	LOC5564263	T-box transcription factor TBX6	T-box
5567620	45.328	1.66348	0.264366	6.29234	3.12707e-10	3.54444e-09	LOC5567620	glycogen-binding subunit 76A%2C transcript variant X12	-
5563953	83.2023	1.64149	0.212597	7.72114	1.15292e-14	2.15588e-13	LOC5563953	uncharacterized LOC5563953	-
5564404	23.3724	1.63592	0.386129	4.23671	2.26817e-05	0.000126646	LOC5564404	uncharacterized LOC5564404%2C transcript variant X1	-
5576646	34.6579	1.63154	0.289594	5.63387	1.76206e-08	1.59624e-07	LOC5576646	uncharacterized LOC5576646%2C transcript variant X2	IBR
novel.1363	319.74	1.61641	0.128996	12.5307	5.07264e-36	4.12506e-34	-	-	-
5563959	7.33447	1.61388	0.680564	2.37139	0.0177212	0.0478968	LOC5563959	glucose dehydrogenase [FAD%2C quinone]	-
5571671	4730.94	1.59778	0.0869788	18.3697	2.29651e-75	8.03033e-73	LOC5571671	mite group 2 allergen Gly d 2.02	-
5572033	117.468	1.59616	0.161589	9.87786	5.19285e-23	1.96304e-21	LOC5572033	nuclear factor 1%2C transcript variant X3	MH1
5572939	14.6385	1.58997	0.429914	3.69834	0.000217015	0.000988727	LOC5572939	probable cytochrome P450 6a14	p450
novel.1237	3124.37	1.58119	0.520642	3.03701	0.00238939	0.00840343	-	PF00033:Cytochrome b/b6/petB|PF00146:NADH dehydrogenase|PF13631:Cytochrome b(N-terminal)/b6/petB|PF00032:Cytochrome b(C-terminal)/b6/petD	-
110681133	17.6326	1.57375	0.517204	3.0428	0.00234386	0.00825574	LOC110681133	protein-cysteine N-palmitoyltransferase Rasp-like%2C transcript variant X1	MBOAT
5573761	16.723	1.56964	0.408013	3.84703	0.000119561	0.000579852	LOC5573761	C-type lectin domain family 6 member A	Lectin_C
5566047	8.77826	1.56532	0.540424	2.89646	0.00377403	0.0125924	LOC5566047	DNA-binding protein D-ETS-4%2C transcript variant X2	Ets
5579865	91.465	1.55724	0.177083	8.79383	1.44545e-18	3.87308e-17	LOC5579865	carbohydrate sulfotransferase 11%2C transcript variant X2	-
5564022	106.251	1.55389	0.176794	8.78927	1.50535e-18	4.02587e-17	LOC5564022	deoxycytidylate deaminase	-
5579938	12.9522	1.54787	0.463569	3.33903	0.000840715	0.00335921	LOC5579938	atrial natriuretic peptide receptor 3	ANF_receptor
5565723	24.3731	1.54021	0.332769	4.62848	3.68357e-06	2.36123e-05	LOC5565723	elongation of very long chain fatty acids protein 4	ELO
5569481	94.9126	1.5222	0.195969	7.76757	8.00046e-15	1.51835e-13	LOC5569481	-	-
110675620	8.52164	1.51554	0.58945	2.57111	0.0101372	0.0298566	LOC110675620	uncharacterized LOC110675620	-
5572842	138.552	1.50948	0.179536	8.40766	4.18259e-17	9.98326e-16	LOC5572842	uncharacterized LOC5572842%2C transcript variant X5	-
5566219	182.061	1.48632	0.127088	11.6952	1.34883e-31	8.85729e-30	LOC5566219	hepatic leukemia factor%2C transcript variant X7	bZIP_2
110677057	15.2251	1.48521	0.458658	3.23818	0.00120297	0.00455493	LOC110677057	uncharacterized LOC110677057	-
5568280	31.1951	1.48392	0.319171	4.64929	3.33075e-06	2.14787e-05	LOC5568280	uncharacterized LOC5568280	-
5576631	703.754	1.47291	0.0777332	18.9483	4.5576e-80	1.77076e-77	LOC5576631	facilitated trehalose transporter Tret1-2 homolog	Sugar_tr
5575611	121.313	1.45324	0.15571	9.33299	1.02928e-20	3.31716e-19	LOC5575611	protein hairy	Hairy_orange
5569239	56.6828	1.44498	0.257703	5.60716	2.05679e-08	1.84531e-07	LOC5569239	2%2C3-bisphosphoglycerate-dependent phosphoglycerate mutase%2C transcript variant X1	-
5572837	37.5879	1.44156	0.277745	5.19022	2.10044e-07	1.62674e-06	LOC5572837	inverted formin-2%2C transcript variant X3	FH2
5579845	11.0606	1.42172	0.506339	2.80784	0.0049875	0.0160531	LOC5579845	proton-coupled amino acid transporter-like protein CG1139%2C transcript variant X1	Aa_trans
5577347	95.4703	1.42118	0.173352	8.19827	2.43861e-16	5.41411e-15	LOC5577347	epoxide hydrolase 4%2C transcript variant X2	Abhydrolase_1
5567396	766.542	1.40699	0.0759774	18.5185	1.46336e-76	5.38634e-74	LOC5567396	uncharacterized LOC5567396	-
5578071	11.8199	1.40344	0.487886	2.87656	0.00402032	0.0133283	LOC5578071	T-box transcription factor TBX6	T-box
5564671	639.713	1.3885	0.457969	3.03187	0.00243046	0.00852427	LOC5564671	proteasome maturation protein	-
5563981	492.346	1.38204	0.0898809	15.3764	2.35803e-53	3.47177e-51	LOC5563981	glucose dehydrogenase [FAD%2C quinone]	-
5572893	71.8983	1.37591	0.217203	6.33466	2.37864e-10	2.74279e-09	LOC5572893	GTP-binding protein Rhes	Ras
5577357	971.128	1.37334	0.0648679	21.1714	1.75301e-99	1.73856e-96	LOC5577357	monocarboxylate transporter 5	MFS_1
5573978	45.4883	1.37159	0.23995	5.71616	1.08956e-08	1.01462e-07	LOC5573978	leucine-rich repeat protein 1	-
5572651	34780.9	1.36512	0.0603283	22.6281	2.29025e-113	6.40675e-110	LOC5572651	eukaryotic translation initiation factor 4E-binding protein 1	-
110678702	21.1479	1.36343	0.420804	3.24007	0.00119502	0.00453343	LOC110678702	uncharacterized LOC110678702	-
110679488	96.9098	1.36123	0.168864	8.06108	7.56208e-16	1.60259e-14	LOC110679488	uncharacterized LOC110679488	Trypsin
5564064	20.4229	1.3491	0.387106	3.4851	0.000491949	0.00207256	LOC5564064	cytochrome P450 4g15	p450
5578476	36.5395	1.34801	0.308486	4.36977	1.24377e-05	7.2698e-05	LOC5578476	serine/threonine-protein kinase PAK 1	Pkinase
110678413	119.834	1.34668	0.181676	7.41254	1.23907e-13	2.10326e-12	LOC110678413	nucleolin-like%2C transcript variant X1	-
5576943	305.446	1.34247	0.103789	12.9347	2.86787e-38	2.60473e-36	LOC5576943	sorbin and SH3 domain-containing protein 1%2C transcript variant X17	SH3_1
110676690	419.149	1.3416	0.0831219	16.1402	1.33146e-58	2.45041e-56	LOC110676690	solute carrier family 41 member 1%2C transcript variant X6	-
23687681	12.1808	1.33305	0.473378	2.81604	0.00486189	0.0157233	LOC23687681	adenylate cyclase type 9%2C transcript variant X1	Guanylate_cyc
5565651	1039.5	1.33105	0.0729697	18.2412	2.43209e-74	8.09945e-72	LOC5565651	uncharacterized LOC5565651%2C transcript variant X1	MFS_1
110677901	49.7981	1.33016	0.280463	4.74274	2.10849e-06	1.39638e-05	LOC110677901	ecdysone 20-monooxygenase%2C transcript variant X5	p450
110676236	2465.73	1.329	0.0592324	22.437	1.71518e-111	3.42718e-108	LOC110676236	integrin alpha-PS4-like	-
5564353	2659.28	1.32581	0.0489058	27.1095	7.61375e-162	5.32468e-158	LOC5564353	glycogen [starch] synthase	-
5573676	45.3094	1.31566	0.256989	5.11952	3.06307e-07	2.31835e-06	LOC5573676	odorant receptor 63a%2C transcript variant X1	-
5566893	138.952	1.31321	0.155784	8.4297	3.4655e-17	8.31423e-16	LOC5566893	uncharacterized LOC5566893	-
5578720	995.236	1.31256	0.0611342	21.4701	2.96581e-102	3.19098e-99	LOC5578720	probable multidrug resistance-associated protein lethal(2)03659	ABC_tran
5564946	2230.01	1.31233	0.0603584	21.7424	8.15855e-105	1.14114e-101	LOC5564946	integrin alpha-PS5	FG-GAP
23687481	43.6488	1.31138	0.271427	4.83143	1.35559e-06	9.25814e-06	LOC23687481	cytochrome P450 6a8	p450
5563704	328.565	1.30999	0.101945	12.85	8.60203e-38	7.66348e-36	LOC5563704	hydroxylysine kinase	APH
5570471	73.5572	1.309	0.231786	5.64747	1.62825e-08	1.48367e-07	LOC5570471	nocturnin%2C transcript variant X7	Exo_endo_phos
5565721	10.0458	1.30574	0.530538	2.46116	0.0138488	0.0388806	LOC5565721	uncharacterized LOC5565721%2C transcript variant X5	-
5574385	2097.21	1.30568	0.0728317	17.9274	7.2039e-72	2.09919e-69	LOC5574385	complement component 1 Q subcomponent-binding protein%2C mitochondrial	-
110675519	10.0738	1.30135	0.535235	2.43137	0.0150419	0.0416699	LOC110675519	glycogen-binding subunit 76A-like	-
5563689	5071.22	1.30075	0.0602182	21.6005	1.77585e-103	2.25808e-100	LOC5563689	pacifastin-like protease inhibitor cvp4	-
5566849	15.5972	1.29864	0.412317	3.14962	0.00163484	0.00600013	LOC5566849	vitellogenin-1	Lipase
5574053	156.287	1.29861	0.133738	9.71014	2.72965e-22	9.78966e-21	LOC5574053	carbonic anhydrase 2%2C transcript variant X1	-
5576141	183.482	1.29375	0.149985	8.62586	6.36152e-18	1.61486e-16	LOC5576141	cyclin-dependent kinase 2	Pkinase
5563715	351.139	1.2915	0.104347	12.3769	3.48345e-35	2.73725e-33	LOC5563715	peripheral plasma membrane protein CASK%2C transcript variant X3	Pkinase
5576273	34.2869	1.28518	0.483494	2.65812	0.00785783	0.0238981	LOC5576273	cytochrome c oxidase assembly protein COX15 homolog	-
110681256	10.8041	1.28026	0.532766	2.40303	0.0162596	0.0445184	LOC110681256	protein preli-like%2C transcript variant X1	MSF1
5563966	401.394	1.27958	0.0973497	13.1442	1.83737e-39	1.72478e-37	LOC5563966	glucose dehydrogenase [FAD%2C quinone]%2C transcript variant X4	-
5565327	38.2319	1.27325	0.262804	4.84488	1.2669e-06	8.70342e-06	LOC5565327	uncharacterized LOC5565327%2C transcript variant X3	-
5573862	1056.8	1.26655	0.0871972	14.5252	8.3952e-48	1.06749e-45	LOC5573862	sodium/potassium-transporting ATPase subunit beta-2%2C transcript variant X1	-
5569764	31.8392	1.26633	0.291037	4.35111	1.35451e-05	7.87101e-05	LOC5569764	uncharacterized LOC5569764	-
5573385	9.42971	1.26081	0.532572	2.36739	0.0179139	0.0483615	LOC5573385	uncharacterized LOC5573385	-
5568051	1558.39	1.25868	0.0658941	19.1015	2.45239e-81	1.03944e-78	LOC5568051	sarcoplasmic calcium-binding protein	-
5571097	3474.22	1.25844	0.0620782	20.2718	2.2816e-91	1.59564e-88	LOC5571097	uncharacterized LOC5571097	-
5576391	50.1209	1.25765	0.223399	5.62962	1.80605e-08	1.63291e-07	LOC5576391	uncharacterized LOC5576391	p450
5575370	23.8872	1.2561	0.350503	3.58372	0.00033874	0.00148293	LOC5575370	protein abrupt%2C transcript variant X2	BTB
5572005	1469.65	1.25583	0.0635567	19.7592	6.68623e-87	3.59694e-84	LOC5572005	CAD protein	CPSase_L_D2
5573190	3040.25	1.25422	0.0628846	19.9449	1.66142e-88	1.01036e-85	LOC5573190	uncharacterized LOC5573190	-
5575760	472.871	1.25273	0.125662	9.96897	2.08382e-23	8.25675e-22	LOC5575760	protein extra-macrochaetae	HLH
5563709	269.952	1.23782	0.101694	12.172	4.38359e-34	3.22701e-32	LOC5563709	peripheral plasma membrane protein CASK%2C transcript variant X1	PDZ
5564514	20.6662	1.236	0.423882	2.9159	0.00354666	0.0119206	LOC5564514	circumsporozoite protein	-
5580164	3666.37	1.23188	0.0636894	19.342	2.37897e-83	1.10915e-80	LOC5580164	large neutral amino acids transporter small subunit 1%2C transcript variant X3	-
110678115	780.41	1.21842	0.406233	2.9993	0.00270597	0.00939632	LOC110678115	NADH-ubiquinone oxidoreductase chain 1-like	-
5573893	22.9784	1.20609	0.431967	2.7921	0.0052368	0.016746	LOC5573893	uncharacterized LOC5573893	CUB
110674011	44.8671	1.20336	0.339617	3.54327	0.000395194	0.00169714	LOC110674011	headcase protein-like	-
novel.997	432.433	1.2016	0.135642	8.85859	8.10317e-19	2.21365e-17	-	PF06455:NADH dehydrogenase subunit 5 C-terminus|PF00361:Proton-conducting membrane transporter|PF00507:NADH-ubiquinone/plastoquinone oxidoreductase, chain 3	-
5578712	1985.05	1.19773	0.0662876	18.0686	5.62898e-73	1.78938e-70	LOC5578712	methylthioribose-1-phosphate isomerase%2C transcript variant X4	-
110677005	19.9301	1.19526	0.438348	2.72674	0.00639626	0.0199742	LOC110677005	uncharacterized LOC110677005	-
5565339	18.4499	1.19249	0.409369	2.913	0.00357971	0.0120186	LOC5565339	uncharacterized LOC5565339%2C transcript variant X2	-
5565449	14.78	1.19162	0.447867	2.66066	0.00779867	0.0237389	LOC5565449	maltase A3	-
110674007	2900.04	1.18973	0.0590345	20.1532	2.52241e-90	1.60368e-87	LOC110674007	farnesol dehydrogenase-like%2C transcript variant X2	adh_short
110674741	19.8966	1.1883	0.358886	3.31107	0.000929396	0.0036577	LOC110674741	uncharacterized LOC110674741	-
5573688	41218.4	1.18502	0.058272	20.336	6.17353e-92	4.5447e-89	LOC5573688	protein lethal(2)essential for life	-
5565788	498.132	1.18249	0.112366	10.5236	6.72321e-26	3.11382e-24	LOC5565788	facilitated trehalose transporter Tret1%2C transcript variant X3	Sugar_tr
5571668	750.792	1.17706	0.083061	14.171	1.38439e-45	1.54907e-43	LOC5571668	uncharacterized LOC5571668%2C transcript variant X3	-
5575353	277.294	1.17458	0.108996	10.7763	4.45515e-27	2.27424e-25	LOC5575353	toll-like receptor 7	TIR
5569509	21.5977	1.16226	0.334497	3.47466	0.000511504	0.00214589	LOC5569509	transcription factor MafB	bZIP_Maf
5567757	1550.63	1.15852	0.0663162	17.4696	2.44223e-68	6.09992e-66	LOC5567757	molybdenum cofactor biosynthesis protein 1%2C transcript variant X1	Radical_SAM
5563673	402.028	1.15314	0.118661	9.71793	2.5288e-22	9.09264e-21	LOC5563673	fasciclin-3%2C transcript variant X1	-
5569951	13.9523	1.14857	0.47513	2.41739	0.0156323	0.0430243	LOC5569951	ammonium transporter Rh type A%2C transcript variant X1	Ammonium_transp
110680561	127.304	1.14809	0.398682	2.87971	0.0039804	0.0132054	LOC110680561	ATP synthase subunit b%2C mitochondrial-like	-
5578423	84.3235	1.14107	0.182847	6.24055	4.3603e-10	4.84028e-09	LOC5578423	uncharacterized LOC5578423	-
5575417	1545.7	1.136	0.0596106	19.057	5.7484e-81	2.36479e-78	LOC5575417	DNA replication licensing factor Mcm3	MCM
5567625	1919.9	1.13528	0.0812857	13.9665	2.49564e-44	2.68511e-42	LOC5567625	G-protein coupled receptor GRL101%2C transcript variant X1	-
33307572	66.477	1.13397	0.273036	4.15318	3.27886e-05	0.000178937	CFI06_mgr02	16S ribosomal RNA	-
novel.346	117.756	1.13173	0.182836	6.18987	6.02157e-10	6.57484e-09	-	-	-
5572871	76.1916	1.12376	0.202686	5.54435	2.95046e-08	2.58248e-07	LOC5572871	DNA polymerase epsilon subunit 4	-
5574719	13.4647	1.11245	0.466619	2.38406	0.0171228	0.0465313	LOC5574719	origin recognition complex subunit 5	-
5576571	993.089	1.11037	0.0884037	12.5603	3.49162e-36	2.88978e-34	LOC5576571	deoxyuridine 5'-triphosphate nucleotidohydrolase	-
5576344	286.145	1.10635	0.104855	10.5512	5.01399e-26	2.33769e-24	LOC5576344	uncharacterized LOC5576344	SH2
5576119	557.709	1.1058	0.09181	12.0445	2.07355e-33	1.48732e-31	LOC5576119	DNA replication licensing factor Mcm5	MCM
110676036	98.4678	1.09767	0.235827	4.65456	3.2468e-06	2.0976e-05	LOC110676036	uncharacterized LOC110676036	-
110675146	33.2377	1.09594	0.348199	3.14744	0.00164707	0.00603551	LOC110675146	deformed epidermal autoregulatory factor 1-like	zf-MYND
novel.1101	13.8884	1.09238	0.43282	2.52386	0.0116074	0.0334611	-	-	-
5568174	15.891	1.08915	0.42106	2.58668	0.00969069	0.0286986	LOC5568174	uncharacterized LOC5568174%2C transcript variant X1	-
110681515	19.8213	1.08857	0.372174	2.92488	0.0034459	0.0116167	LOC110681515	uncharacterized LOC110681515	-
5576921	1123.52	1.08741	0.0686517	15.8395	1.66236e-56	2.70365e-54	LOC5576921	uncharacterized LOC5576921	-
5567785	157.827	1.0802	0.150223	7.19066	6.44776e-13	1.01217e-11	LOC5567785	claspin	-
novel.213	31.196	1.06911	0.287286	3.72142	0.000198102	0.00090997	-	-	-
5573419	977.088	1.06656	0.0874844	12.1915	3.45099e-34	2.5675e-32	LOC5573419	b(0%2C+)-type amino acid transporter 1	-
5568949	23.0151	1.06293	0.372969	2.84991	0.00437316	0.0143451	LOC5568949	uncharacterized LOC5568949%2C transcript variant X3	Ldl_recept_a
novel.1496	17.0463	1.05625	0.384565	2.74661	0.00602138	0.0189133	-	-	-
novel.1094	31.5972	1.05579	0.29057	3.63351	0.000279592	0.00124503	-	PF00078:Reverse transcriptase (RNA-dependent DNA polymerase)	RVT_1
5564577	126.267	1.05535	0.151456	6.96799	3.21495e-12	4.6406e-11	LOC5564577	soma ferritin	-
5571157	63.6144	1.05172	0.221874	4.74016	2.13555e-06	1.41229e-05	LOC5571157	protein Wnt-1%2C transcript variant X2	wnt
5564096	857.276	1.04695	0.0818831	12.7859	1.96582e-37	1.74025e-35	LOC5564096	uncharacterized LOC5564096%2C transcript variant X1	DUF229
5566172	2127.94	1.04618	0.073722	14.1909	1.04366e-45	1.1868e-43	LOC5566172	pseudouridine-5'-phosphate glycosidase	-
110676415	20.0893	1.04389	0.437593	2.38554	0.0170542	0.0463808	LOC110676415	uncharacterized LOC110676415	-
5564603	1263.37	1.04307	0.072823	14.3234	1.56274e-46	1.8682e-44	LOC5564603	DNA replication licensing factor MCM4	MCM
5565423	81.3662	1.04099	0.193778	5.37206	7.78439e-08	6.37472e-07	LOC5565423	protein pangolin%2C isoforms A/H/I/S	HMG_box
5572926	32.989	1.03839	0.285936	3.63153	0.00028175	0.00125345	LOC5572926	uncharacterized LOC5572926	-
5574069	48.3501	1.03518	0.232243	4.45728	8.30047e-06	4.99168e-05	LOC5574069	headcase protein	-
5565883	31.5761	1.03024	0.367663	2.80214	0.00507646	0.0163041	LOC5565883	CUGBP Elav-like family member 2%2C transcript variant X2	RRM_1
5576110	1705.36	1.029	0.0525393	19.5854	2.0591e-85	1.06669e-82	LOC5576110	uncharacterized LOC5576110%2C transcript variant X3	zf-MYND
5573100	85.7466	1.02411	0.172371	5.94133	2.8271e-09	2.83257e-08	LOC5573100	short-chain dehydrogenase/reductase family 16C member 6%2C transcript variant X4	adh_short
5573896	37.7707	1.02256	0.260003	3.9329	8.39276e-05	0.000419698	LOC5573896	uricase	-
5570879	118.903	1.02216	0.174166	5.86887	4.38773e-09	4.3128e-08	LOC5570879	uncharacterized LOC5570879	-
5567139	1156.63	1.02085	0.0736592	13.859	1.12155e-43	1.18842e-41	LOC5567139	heat shock protein 67B2	Rhodanese
5563889	75.8555	1.01884	0.315931	3.22489	0.00126021	0.00475494	LOC5563889	EH domain-binding protein 1	-
5579011	88.2586	1.01663	0.172137	5.90593	3.50652e-09	3.48089e-08	LOC5579011	uncharacterized LOC5579011	-
5578762	483.804	1.01523	0.0982849	10.3295	5.18291e-25	2.27967e-23	LOC5578762	selenoprotein H	-
5574999	30.8015	1.0118	0.278768	3.62954	0.000283929	0.00126234	LOC5574999	lopap%2C transcript variant X2	-
5574665	2590.51	1.00407	0.0604696	16.6045	6.46674e-62	1.31087e-59	LOC5574665	uridine 5'-monophosphate synthase	Pribosyltran
110674021	27.1174	-1.00266	0.357714	-2.80296	0.00506362	0.0162703	LOC110674021	uncharacterized LOC110674021	-
5571017	125.194	-1.00267	0.156356	-6.41274	1.42927e-10	1.69993e-09	LOC5571017	tetratricopeptide repeat protein 25%2C transcript variant X4	-
5569977	126.42	-1.00422	0.168454	-5.96141	2.50064e-09	2.51629e-08	LOC5569977	potassium/sodium hyperpolarization-activated cyclic nucleotide-gated channel 2%2C transcript variant X3	cNMP_binding
novel.612	289.403	-1.00513	0.133354	-7.5373	4.79816e-14	8.48443e-13	-	PF13976:GAG-pre-integrase domain|PF07727:Reverse transcriptase (RNA-dependent DNA polymerase)|PF00665:Integrase core domain|PF14223:gag-polypeptide of LTR copia-type	RVT_2
110679406	15.7075	-1.00616	0.419042	-2.4011	0.0163458	0.0447151	LOC110679406	uncharacterized LOC110679406	-
5565475	146.956	-1.00708	0.143093	-7.03797	1.9506e-12	2.88404e-11	LOC5565475	uncharacterized protein DDB_G0283697	-
5572011	139.8	-1.00721	0.147124	-6.84599	7.59468e-12	1.05279e-10	LOC5572011	CKLF-like MARVEL transmembrane domain-containing protein 4	-
110677162	34.5045	-1.00731	0.27367	-3.68073	0.00023257	0.00105342	LOC110677162	uncharacterized LOC110677162	-
5577638	21.3636	-1.00743	0.356786	-2.82362	0.00474849	0.0154028	LOC5577638	adenosine deaminase 2	-
novel.1248	18.4298	-1.00797	0.390008	-2.58448	0.00975264	0.0288515	-	PF00226:DnaJ domain	DnaJ
novel.918	103.113	-1.00801	0.188664	-5.3429	9.14718e-08	7.39547e-07	-	-	-
110676014	43.7653	-1.00894	0.281907	-3.57897	0.00034495	0.00150399	LOC110676014	uncharacterized LOC110676014	-
110678321	34.1404	-1.01158	0.310775	-3.25501	0.00113388	0.00433205	LOC110678321	uncharacterized LOC110678321	-
5563726	59.6967	-1.01207	0.213021	-4.75106	2.02349e-06	1.34454e-05	LOC5563726	serine protease inhibitor 27A	Serpin
110676182	40.2913	-1.01275	0.293164	-3.45455	0.000551206	0.00229524	LOC110676182	uncharacterized LOC110676182	-
5570219	185.675	-1.01303	0.134931	-7.50775	6.01532e-14	1.05302e-12	LOC5570219	uncharacterized LOC5570219	-
novel.807	56.4194	-1.01334	0.23096	-4.38753	1.14648e-05	6.74056e-05	-	PF00665:Integrase core domain|PF07727:Reverse transcriptase (RNA-dependent DNA polymerase)	rve
5572932	20.4278	-1.01398	0.415029	-2.44316	0.0145593	0.0405821	LOC5572932	ADAMTS-like protein 1%2C transcript variant X3	TSP_1
110678392	23.479	-1.01473	0.353672	-2.86912	0.00411611	0.0136169	LOC110678392	uncharacterized LOC110678392	-
110678883	41.5278	-1.01512	0.2841	-3.5731	0.000352781	0.00153345	LOC110678883	uncharacterized LOC110678883%2C transcript variant X2	-
novel.486	1520.54	-1.0156	0.0572304	-17.7459	1.85511e-70	4.9899e-68	-	-	-
novel.924	27.7247	-1.01602	0.334577	-3.03674	0.00239153	0.00840885	-	-	-
5578281	104.528	-1.01617	0.166063	-6.11919	9.40506e-10	1.00037e-08	LOC5578281	integrin alpha-PS2%2C transcript variant X1	FG-GAP
110676260	17.7752	-1.0182	0.394287	-2.5824	0.00981164	0.0290077	LOC110676260	uncharacterized LOC110676260	-
110674492	24.9653	-1.02057	0.361623	-2.82218	0.0047698	0.0154612	LOC110674492	nucleoside diphosphate kinase homolog 5	Dpy-30
110676357	114.057	-1.02107	0.157103	-6.4994	8.06437e-11	9.938e-10	LOC110676357	uncharacterized LOC110676357	-
5563854	16.8678	-1.02126	0.404508	-2.5247	0.0115798	0.0334019	LOC5563854	E3 ubiquitin-protein ligase TRIM37	zf-B_box
5578384	71.5943	-1.02167	0.253295	-4.03351	5.49495e-05	0.000288181	LOC5578384	protein ovarian tumor locus%2C transcript variant X2	OTU
novel.1393	91.0699	-1.02256	0.189281	-5.40231	6.57874e-08	5.44479e-07	-	-	-
5570751	87.4653	-1.02339	0.183688	-5.57135	2.52773e-08	2.24478e-07	LOC5570751	transcription factor grauzone	zf-AD
5564354	29.6185	-1.0243	0.331103	-3.0936	0.00197741	0.00708096	LOC5564354	zonadhesin	-
5565479	148.055	-1.02511	0.205174	-4.99629	5.84448e-07	4.24658e-06	LOC5565479	uncharacterized LOC5565479	-
novel.512	18.2618	-1.026	0.404621	-2.5357	0.0112222	0.0325547	-	PF00078:Reverse transcriptase (RNA-dependent DNA polymerase)	RVT_1
novel.321	151.744	-1.02712	0.133555	-7.69061	1.46437e-14	2.70927e-13	-	-	-
novel.1140	64.3018	-1.02833	0.268842	-3.82502	0.000130761	0.000627861	-	-	-
5565938	188.096	-1.02858	0.126894	-8.10583	5.23847e-16	1.13072e-14	LOC5565938	zinc finger protein 883	-
110675406	117.719	-1.02985	0.152592	-6.74905	1.48813e-11	2.00331e-10	LOC110675406	uncharacterized LOC110675406	-
5577413	64.2897	-1.03027	0.325972	-3.1606	0.00157445	0.00579826	LOC5577413	contactin-2	fn3
novel.626	294.091	-1.03094	0.117413	-8.78048	1.62779e-18	4.32849e-17	-	PF08395:7tm Chemosensory receptor	-
5575474	56.1216	-1.03205	0.217631	-4.74222	2.11388e-06	1.39928e-05	LOC5575474	uncharacterized LOC5575474	-
5571084	401.671	-1.03229	0.12762	-8.08881	6.025e-16	1.29251e-14	LOC5571084	apolipophorin-3	-
110679499	25.7405	-1.03291	0.387761	-2.66377	0.00772698	0.0235514	LOC110679499	uncharacterized LOC110679499	-
novel.1424	16.2068	-1.03301	0.421069	-2.4533	0.0141553	0.0396219	-	-	-
110677232	41.3542	-1.03351	0.271376	-3.80841	0.000139861	0.000667201	LOC110677232	uncharacterized LOC110677232	-
5569699	41.1427	-1.03392	0.276871	-3.7343	0.000188236	0.000868645	LOC5569699	MKRN2 opposite strand protein%2C transcript variant X3	-
novel.648	14.7053	-1.03423	0.423514	-2.44201	0.0146058	0.0406874	-	-	-
5574129	197.055	-1.03434	0.13107	-7.8915	2.9858e-15	5.90699e-14	LOC5574129	uncharacterized LOC5574129%2C transcript variant X3	-
110678036	59.4658	-1.03469	0.255199	-4.05446	5.02502e-05	0.000265527	LOC110678036	uncharacterized LOC110678036	-
5568363	278.78	-1.03527	0.121019	-8.55456	1.18322e-17	2.94479e-16	LOC5568363	serine protease easter	Trypsin
110676517	112.076	-1.03706	0.159343	-6.50835	7.59789e-11	9.39626e-10	LOC110676517	uncharacterized LOC110676517	-
novel.434	110.408	-1.03764	0.429224	-2.41748	0.0156284	0.043022	-	-	-
5574702	31.0767	-1.03769	0.329161	-3.15255	0.00161852	0.00594181	LOC5574702	protocadherin Fat 3	-
novel.34	30.7663	-1.03845	0.29117	-3.56647	0.000361817	0.00156922	-	-	-
5577896	250.297	-1.03894	0.123317	-8.42495	3.60897e-17	8.64361e-16	LOC5577896	serine-rich adhesin for platelets%2C transcript variant X2	-
5565596	165.108	-1.03941	0.158649	-6.55163	5.69137e-11	7.17164e-10	LOC5565596	transmembrane protein 132C%2C transcript variant X1	-
5572636	25.6301	-1.04391	0.34923	-2.98918	0.00279724	0.00966764	LOC5572636	carboxypeptidase B	-
5574108	368.155	-1.04405	0.123845	-8.43026	3.44902e-17	8.28891e-16	LOC5574108	ovochymase-2	Trypsin
novel.135	272.078	-1.04426	0.103746	-10.0656	7.83997e-24	3.20636e-22	-	PF13975:gag-polyprotein putative aspartyl protease|PF00665:Integrase core domain|PF09337:His(2)-Cys(2) zinc finger|PF00078:Reverse transcriptase (RNA-dependent DNA polymerase)	RVT_1
5565084	16.3163	-1.04726	0.398604	-2.62732	0.00860611	0.0258534	LOC5565084	pyrimidine-specific ribonucleoside hydrolase RihA	-
5565452	1668.19	-1.04781	0.0725982	-14.4329	3.21149e-47	3.89249e-45	LOC5565452	MAPK regulated corepressor interacting protein 2	-
5577714	278.314	-1.04787	0.109051	-9.609	7.32543e-22	2.53616e-20	LOC5577714	protein lethal(2)essential for life	-
110677660	60.6287	-1.04861	0.245019	-4.27973	1.87124e-05	0.000105964	LOC110677660	uncharacterized LOC110677660	-
5568887	150.364	-1.05078	0.141992	-7.40025	1.35923e-13	2.29886e-12	LOC5568887	netrin receptor unc-5	-
110676191	32.2999	-1.05267	0.297073	-3.54349	0.000394869	0.00169678	LOC110676191	uncharacterized LOC110676191	-
110677786	20.5001	-1.0527	0.373494	-2.81851	0.00482468	0.015621	LOC110677786	uncharacterized LOC110677786%2C transcript variant X2	-
5566135	144.268	-1.05369	0.173604	-6.06947	1.28335e-09	1.33757e-08	LOC5566135	uncharacterized LOC5566135	-
110677022	23.8085	-1.057	0.338827	-3.11958	0.00181111	0.00655589	LOC110677022	uncharacterized LOC110677022	-
5572429	16.206	-1.05899	0.394796	-2.68237	0.00731033	0.0224823	LOC5572429	CD109 antigen	A2M_N
novel.788	43.888	-1.05981	0.265362	-3.99384	6.5011e-05	0.000334182	-	PF00098:Zinc knuckle	zf-CCHC
5574754	17.4012	-1.05996	0.40974	-2.58691	0.00968423	0.0286917	LOC5574754	uncharacterized LOC5574754	Lectin_C
5575056	81.4513	-1.06011	0.183478	-5.77783	7.56723e-09	7.1953e-08	LOC5575056	chymotrypsin-like protease CTRL-1	Trypsin
5572744	15.6819	-1.06046	0.436776	-2.42793	0.0151852	0.0419837	LOC5572744	uncharacterized LOC5572744	Cadherin
5577449	2755.24	-1.06144	0.0748777	-14.1757	1.29555e-45	1.46136e-43	LOC5577449	TATA-binding protein-associated factor 172%2C transcript variant X1	Helicase_C
novel.1058	90.018	-1.06241	0.19873	-5.34597	8.99355e-08	7.28389e-07	-	-	-
5577412	55.8166	-1.06302	0.226062	-4.70235	2.57181e-06	1.68487e-05	LOC5577412	protein stum	-
5564334	184.322	-1.06351	0.135711	-7.83654	4.63128e-15	9.00942e-14	LOC5564334	putative epidermal cell surface receptor%2C transcript variant X1	fn3
5574170	63.0671	-1.06389	0.202449	-5.25508	1.47963e-07	1.16595e-06	LOC5574170	tryptase%2C transcript variant X2	Trypsin
novel.8	3110.31	-1.0642	0.0815385	-13.0515	6.22906e-39	5.76378e-37	-	PF13976:GAG-pre-integrase domain|PF00665:Integrase core domain|PF07727:Reverse transcriptase (RNA-dependent DNA polymerase)|PF14223:gag-polypeptide of LTR copia-type	RVT_2
5569000	227.905	-1.06501	0.12973	-8.20945	2.22204e-16	4.94899e-15	LOC5569000	acyl-CoA synthetase short-chain family member 3%2C mitochondrial%2C transcript variant X1	AMP-binding
110678282	28.7748	-1.06636	0.331192	-3.21976	0.00128299	0.00483307	LOC110678282	homeobox protein unc-4%2C transcript variant X3	Homeobox
5579875	466.216	-1.06652	0.145434	-7.3334	2.24382e-13	3.67929e-12	LOC5579875	uncharacterized LOC5579875%2C transcript variant X2	-
novel.323	45.0454	-1.06715	0.243087	-4.39	1.13348e-05	6.6782e-05	-	-	-
5568635	415.428	-1.06882	0.0905709	-11.8009	3.86179e-32	2.59687e-30	LOC5568635	putative phosphatidate phosphatase%2C transcript variant X2	-
novel.790	55.6978	-1.06905	0.262606	-4.07092	4.68287e-05	0.000249141	-	PF00078:Reverse transcriptase (RNA-dependent DNA polymerase)	RVT_1
110675178	43.8884	-1.06935	0.270632	-3.9513	7.77275e-05	0.000392199	LOC110675178	uncharacterized LOC110675178	-
5568621	36.0533	-1.07067	0.295057	-3.6287	0.000284856	0.00126534	LOC5568621	uncharacterized LOC5568621	-
novel.917	38.8388	-1.07535	0.309703	-3.47218	0.000516242	0.00216253	-	-	-
5570856	83.6993	-1.07536	0.245819	-4.37459	1.21664e-05	7.1231e-05	LOC5570856	stress-activated protein kinase JNK	Pkinase
5568232	36.1734	-1.07586	0.350145	-3.07261	0.00212199	0.00754455	LOC5568232	glycine N-acyltransferase-like protein 3%2C transcript variant X2	-
5564092	3015.66	-1.07617	0.151389	-7.10864	1.17191e-12	1.78751e-11	LOC5564092	dynein heavy chain 12%2C axonemal	Dynein_heavy
110674629	34.7665	-1.07694	0.300833	-3.57985	0.000343794	0.00149975	LOC110674629	uncharacterized LOC110674629	-
5569536	44.6123	-1.07704	0.255573	-4.2142	2.5067e-05	0.000138912	LOC5569536	probable chitinase 10	CBM_14
110675271	13.5222	-1.07729	0.441917	-2.43776	0.0147785	0.041111	LOC110675271	uncharacterized LOC110675271%2C transcript variant X3	-
23687419	60.6837	-1.07731	0.218813	-4.92342	8.50432e-07	6.02584e-06	LOC23687419	protein white%2C transcript variant X2	ABC2_membrane
5567154	44.3541	-1.07734	0.259442	-4.15252	3.2883e-05	0.000179382	LOC5567154	uncharacterized LOC5567154%2C transcript variant X4	-
5568687	68.0987	-1.07738	0.216806	-4.96933	6.71835e-07	4.8413e-06	LOC5568687	protein lozenge%2C transcript variant X3	Runt
110679670	88.8414	-1.07745	0.189763	-5.67789	1.36369e-08	1.25486e-07	LOC110679670	uncharacterized LOC110679670	-
110676081	220.009	-1.07835	0.141989	-7.5946	3.08751e-14	5.55077e-13	LOC110676081	uncharacterized LOC110676081	-
novel.867	26.2684	-1.08136	0.325073	-3.32652	0.000879388	0.00349134	-	-	-
5570223	15.9244	-1.08202	0.427453	-2.53132	0.0113635	0.0328867	LOC5570223	arrestin domain-containing protein 3	-
110679299	16.7631	-1.08275	0.435513	-2.48615	0.0129133	0.0366813	LOC110679299	heat shock 70 kDa protein cognate 2%2C transcript variant X1	HSP70
novel.503	31.9277	-1.08331	0.299523	-3.6168	0.00029827	0.00132189	-	-	-
5572476	30.9352	-1.08452	0.297773	-3.6421	0.000270422	0.00120766	LOC5572476	metabotropic glutamate receptor 2%2C transcript variant X3	NCD3G
novel.187	59.1396	-1.08652	0.283326	-3.83487	0.000125632	0.000606143	-	-	-
110676002	59.6172	-1.08656	0.222291	-4.88798	1.01873e-06	7.1174e-06	LOC110676002	uncharacterized LOC110676002	-
novel.839	120.725	-1.08664	0.163899	-6.62992	3.35864e-11	4.36998e-10	-	-	-
110679400	312.013	-1.08745	0.11125	-9.77488	1.44334e-22	5.27103e-21	LOC110679400	uncharacterized LOC110679400	-
5578295	26.7823	-1.08824	0.337671	-3.22279	0.0012695	0.00478613	LOC5578295	uncharacterized LOC5578295	-
novel.1208	93.1682	-1.0887	0.206581	-5.27009	1.36356e-07	1.08118e-06	-	-	-
novel.167	18.6406	-1.08911	0.40062	-2.71856	0.00655669	0.0204114	-	PF13966:zinc-binding in reverse transcriptase	-
5579140	143.814	-1.091	0.14232	-7.66585	1.7765e-14	3.26088e-13	LOC5579140	MAGUK p55 subfamily member 5-A%2C transcript variant X3	PDZ
5575878	92.7569	-1.09183	0.188353	-5.79671	6.76273e-09	6.4655e-08	LOC5575878	irregular chiasm C-roughest protein	I-set
novel.1407	19.0412	-1.09422	0.364688	-3.00043	0.00269597	0.00936624	-	PF00665:Integrase core domain|PF05380:Pao retrotransposon peptidase	rve
5565233	6515.2	-1.09504	0.0777175	-14.09	4.37356e-45	4.77914e-43	LOC5565233	focal adhesion kinase 1%2C transcript variant X11	Pkinase_Tyr
5567004	21.229	-1.09518	0.357643	-3.06223	0.00219697	0.00778147	LOC5567004	lachesin%2C transcript variant X1	-
5570169	165.636	-1.10391	0.13088	-8.43451	3.32604e-17	8.03478e-16	LOC5570169	period circadian protein%2C transcript variant X1	PAS
5568116	163.022	-1.10494	0.132524	-8.33764	7.5789e-17	1.77565e-15	LOC5568116	vitellogenic carboxypeptidase-like	Peptidase_S10
5579431	65.9714	-1.10518	0.219155	-5.04292	4.58474e-07	3.368e-06	LOC5579431	uncharacterized LOC5579431	-
5574709	17.5857	-1.10565	0.408689	-2.70535	0.00682332	0.0211332	LOC5574709	apyrase%2C transcript variant X2	Metallophos
110676410	33.8137	-1.10572	0.350262	-3.15684	0.00159488	0.00586423	LOC110676410	uncharacterized LOC110676410%2C transcript variant X1	-
5565071	105.594	-1.10619	0.163212	-6.77766	1.22137e-11	1.65536e-10	LOC5565071	uncharacterized LOC5565071	-
5567281	23.4216	-1.10683	0.390379	-2.83527	0.00457871	0.0149144	LOC5567281	putative uncharacterized protein DDB_G0277255%2C transcript variant X3	7tm_1
5572113	30.5487	-1.10926	0.300005	-3.69747	0.000217763	0.00099181	LOC5572113	protein twisted gastrulation	-
5566992	48.0055	-1.11076	0.261164	-4.2531	2.10836e-05	0.000118337	LOC5566992	protein yellow	-
novel.1051	36.4275	-1.11141	0.288565	-3.85152	0.000117386	0.000570493	-	PF03564:Protein of unknown function (DUF1759)	-
110677939	90.0997	-1.11198	0.201478	-5.51911	3.40715e-08	2.94717e-07	LOC110677939	uncharacterized LOC110677939%2C transcript variant X1	-
novel.1428	54.3274	-1.11439	0.247462	-4.50328	6.69117e-06	4.09403e-05	-	-	-
110679399	73.362	-1.11715	0.216694	-5.15541	2.5307e-07	1.9385e-06	LOC110679399	uncharacterized LOC110679399	-
5566834	19.2022	-1.11757	0.402043	-2.77972	0.00544056	0.0173302	LOC5566834	uncharacterized LOC5566834%2C transcript variant X3	-
5573649	71.2724	-1.11785	0.206103	-5.42376	5.83586e-08	4.86159e-07	LOC5573649	uncharacterized LOC5573649	-
5568969	335.164	-1.11828	0.0988769	-11.3098	1.1731e-29	6.83672e-28	LOC5568969	uncharacterized LOC5568969%2C transcript variant X2	-
novel.664	47.2174	-1.11907	0.25438	-4.3992	1.08653e-05	6.41953e-05	-	-	-
novel.268	33.5373	-1.1249	0.433898	-2.59254	0.0095269	0.0282675	-	-	-
5568890	298.906	-1.12524	0.119368	-9.42663	4.23482e-21	1.41029e-19	LOC5568890	proton-coupled amino acid transporter-like protein pathetic%2C transcript variant X1	Aa_trans
5564984	38.1652	-1.12544	0.282984	-3.97706	6.97739e-05	0.000356308	LOC5564984	serine protease persephone	Trypsin
5571421	19.8339	-1.12551	0.362844	-3.10192	0.00192272	0.00690984	LOC5571421	mantle protein	-
110677910	68.2025	-1.12604	0.194721	-5.78284	7.34509e-09	6.99358e-08	LOC110677910	uncharacterized LOC110677910	-
novel.352	111.574	-1.12714	0.178573	-6.31193	2.75578e-10	3.16202e-09	-	PF00665:Integrase core domain	rve
5565995	319.88	-1.1285	0.115227	-9.79375	1.19765e-22	4.39674e-21	LOC5565995	multiple inositol polyphosphate phosphatase 1%2C transcript variant X4	Acid_phosphat_A
5565216	30.5731	-1.13092	0.341486	-3.31177	0.00092707	0.00364957	LOC5565216	uncharacterized LOC5565216	-
110678346	40.0894	-1.13157	0.283961	-3.98497	6.74889e-05	0.000345649	LOC110678346	uncharacterized LOC110678346	-
5568107	100.696	-1.13335	0.167274	-6.77538	1.24076e-11	1.67839e-10	LOC5568107	uncharacterized LOC5568107	-
5564549	9423.77	-1.13818	0.0503411	-22.6093	3.51007e-113	8.18255e-110	LOC5564549	terminal uridylyltransferase Tailor	-
5568895	22.0073	-1.139	0.358922	-3.17338	0.00150676	0.00557837	LOC5568895	fatty acyl-CoA reductase wat	NAD_binding_4
novel.616	14.0423	-1.13915	0.469538	-2.4261	0.015262	0.0421793	-	-	-
5566878	33.1942	-1.14142	0.279474	-4.08418	4.42334e-05	0.000236232	LOC5566878	uncharacterized LOC5566878	-
110677201	60.0698	-1.14154	0.207765	-5.49438	3.92076e-08	3.35822e-07	LOC110677201	uncharacterized LOC110677201	-
5574969	119.652	-1.14332	0.168696	-6.77739	1.22365e-11	1.65685e-10	LOC5574969	zinc finger and BTB domain-containing protein 49	BTB
5576131	1428.35	-1.14609	0.0966671	-11.8561	2.00083e-32	1.36515e-30	LOC5576131	L-asparaginase%2C transcript variant X1	-
novel.195	18.3719	-1.14634	0.397005	-2.88747	0.00388355	0.0129178	-	-	-
110678059	47.8003	-1.14652	0.232802	-4.92488	8.44142e-07	5.98733e-06	LOC110678059	serine/arginine repetitive matrix protein 2%2C transcript variant X2	-
5578059	60.1378	-1.14751	0.206863	-5.54718	2.90313e-08	2.54424e-07	LOC5578059	-	-
5571684	52.194	-1.1491	0.234099	-4.90862	9.17201e-07	6.44668e-06	LOC5571684	protein melted%2C transcript variant X1	-
5569949	24.0958	-1.15062	0.389009	-2.95782	0.00309819	0.0105823	LOC5569949	fatty acyl-CoA reductase 1	Sterile
23687967	12.1645	-1.1518	0.483344	-2.38299	0.0171728	0.0466309	LOC23687967	alcohol dehydrogenase 2	adh_short
novel.886	15.8773	-1.15185	0.470663	-2.44728	0.0143938	0.0402088	-	-	-
110678613	15.216	-1.15286	0.434312	-2.65446	0.00794363	0.0241067	LOC110678613	uncharacterized LOC110678613%2C transcript variant X1	-
5570933	20.9816	-1.15409	0.38969	-2.96157	0.00306078	0.0104698	LOC5570933	uncharacterized LOC5570933	-
5574472	162.575	-1.1545	0.13894	-8.30936	9.62177e-17	2.21473e-15	LOC5574472	uncharacterized LOC5574472	-
5578988	32.1899	-1.15539	0.333138	-3.4682	0.00052396	0.00218896	LOC5578988	E3 ubiquitin-protein ligase TRAIP	-
novel.326	64.0523	-1.15628	0.219308	-5.27242	1.34636e-07	1.06816e-06	-	-	-
novel.797	19.8108	-1.15736	0.360564	-3.20986	0.00132801	0.00497718	-	PF00078:Reverse transcriptase (RNA-dependent DNA polymerase)|PF00075:RNase H	RnaseH
novel.697	55.9293	-1.15858	0.234555	-4.9395	7.83217e-07	5.59206e-06	-	PF00628:PHD-finger|PF03564:Protein of unknown function (DUF1759)|PF05380:Pao retrotransposon peptidase	PHD
novel.1403	25.3282	-1.15936	0.324295	-3.575	0.000350221	0.00152365	-	-	-
5567894	2595.16	-1.16051	0.0521309	-22.2615	8.73626e-110	1.35771e-106	LOC5567894	transcription termination factor 2%2C transcript variant X1	AAA
novel.89	14.7125	-1.16098	0.474282	-2.44787	0.0143704	0.0401515	-	-	-
110676283	28.5153	-1.16482	0.318796	-3.65381	0.000258381	0.00115833	LOC110676283	uncharacterized LOC110676283	-
5565705	2488.72	-1.16508	0.0654339	-17.8054	6.41268e-71	1.75871e-68	LOC5565705	aprataxin-like protein%2C transcript variant X3	-
novel.779	20.5779	-1.16545	0.386976	-3.01168	0.0025981	0.00905095	-	PF00078:Reverse transcriptase (RNA-dependent DNA polymerase)	RVT_1
110678670	254.933	-1.1674	0.13129	-8.89178	6.01372e-19	1.66562e-17	LOC110678670	uncharacterized LOC110678670	-
5563807	181.88	-1.16896	0.139241	-8.39527	4.64807e-17	1.10378e-15	LOC5563807	serine protease inhibitor 28Dc%2C transcript variant X1	Serpin
5571212	38.2365	-1.16917	0.30752	-3.80194	0.000143569	0.000682097	LOC5571212	uncharacterized LOC5571212%2C transcript variant X2	-
110674360	154.789	-1.16928	0.145747	-8.02269	1.03458e-15	2.14816e-14	LOC110674360	uncharacterized LOC110674360	-
110678066	152.391	-1.16935	0.185548	-6.30215	2.93541e-10	3.35712e-09	LOC110678066	collagen alpha-1(I) chain-like%2C transcript variant X1	Collagen
5574762	53.4436	-1.17358	0.259788	-4.51743	6.25934e-06	3.84663e-05	LOC5574762	leucine-rich repeats and immunoglobulin-like domains protein 1%2C transcript variant X13	I-set
5569079	35.1753	-1.17529	0.293221	-4.00819	6.11848e-05	0.000316257	LOC5569079	uncharacterized LOC5569079	-
novel.1116	48.0749	-1.17537	0.252904	-4.6475	3.35984e-06	2.16512e-05	-	PF00078:Reverse transcriptase (RNA-dependent DNA polymerase)	RVT_1
5578455	38.2526	-1.1809	0.269031	-4.38946	1.13634e-05	6.69222e-05	LOC5578455	uncharacterized LOC5578455	-
5568491	795.283	-1.18248	0.0748687	-15.794	3.41915e-56	5.49696e-54	LOC5568491	uncharacterized LOC5568491%2C transcript variant X2	-
23687878	855.866	-1.18424	0.0771418	-15.3515	3.46257e-53	5.04489e-51	LOC23687878	thiamine transporter 1	-
110679042	15.0493	-1.18475	0.46029	-2.57392	0.0100555	0.0296408	LOC110679042	uncharacterized LOC110679042	-
novel.1083	37.8575	-1.18668	0.335189	-3.54033	0.000399633	0.00171568	-	-	-
5577144	13.0933	-1.18856	0.467843	-2.54051	0.0110691	0.0321946	LOC5577144	peroxisomal targeting signal 2 receptor%2C transcript variant X4	-
novel.709	29.6318	-1.18937	0.299034	-3.97736	6.96833e-05	0.000355975	-	PF12937:F-box-like	-
5566747	44.4569	-1.19013	0.261401	-4.5529	5.29126e-06	3.29955e-05	LOC5566747	BTB/POZ domain-containing protein 6%2C transcript variant X1	BTB
110676043	22.2003	-1.19065	0.364495	-3.26657	0.0010886	0.00417846	LOC110676043	uncharacterized LOC110676043	-
5569115	15.3252	-1.19324	0.447314	-2.66756	0.00764051	0.0233234	LOC5569115	putative ammonium transporter 2%2C transcript variant X1	Ammonium_transp
110677671	70.2545	-1.19505	0.226586	-5.27413	1.33384e-07	1.05882e-06	LOC110677671	uncharacterized LOC110677671	-
5568255	17.187	-1.19689	0.399494	-2.996	0.00273545	0.00947821	LOC5568255	angiopoietin-2	Fibrinogen_C
5576452	535.519	-1.19907	0.122314	-9.80322	1.09057e-22	4.03539e-21	LOC5576452	protein javelin%2C transcript variant X3	-
110675324	60.5689	-1.19909	0.215532	-5.56338	2.64602e-08	2.33501e-07	LOC110675324	uncharacterized LOC110675324	-
novel.66	13.8819	-1.19939	0.481923	-2.48877	0.0128187	0.0364718	-	-	-
110679113	22.1594	-1.19962	0.370198	-3.24049	0.00119326	0.00452796	LOC110679113	uncharacterized LOC110679113	-
novel.1141	38.0051	-1.20019	0.275217	-4.36086	1.2955e-05	7.54379e-05	-	PF07727:Reverse transcriptase (RNA-dependent DNA polymerase)|PF14223:gag-polypeptide of LTR copia-type|PF00665:Integrase core domain|PF13976:GAG-pre-integrase domain	RVT_2
5566749	13.1885	-1.20176	0.433185	-2.77424	0.00553301	0.0175942	LOC5566749	BTB/POZ domain-containing protein 6	BTB
5580288	13.6751	-1.20235	0.464044	-2.59103	0.00956899	0.0283743	LOC5580288	uncharacterized LOC5580288	-
novel.494	247.309	-1.20244	0.130716	-9.19886	3.61779e-20	1.11458e-18	-	PF00665:Integrase core domain|PF07727:Reverse transcriptase (RNA-dependent DNA polymerase)	RVT_2
5580182	113.955	-1.20337	0.15899	-7.56886	3.76521e-14	6.7088e-13	LOC5580182	prion-like-(Q/N-rich) domain-bearing protein 25%2C transcript variant X2	-
5575210	38.7874	-1.20456	0.308509	-3.90446	9.44367e-05	0.000467902	LOC5575210	serine/threonine-protein phosphatase 6 regulatory ankyrin repeat subunit B%2C transcript variant X9	Ion_trans
novel.1673	26.5993	-1.20603	0.327523	-3.68228	0.000231156	0.00104735	-	PF13359:DDE superfamily endonuclease	-
5578361	224.657	-1.20773	0.185105	-6.52458	6.81916e-11	8.50085e-10	LOC5578361	aquaporin AQPcic%2C transcript variant X2	-
5576416	25.1301	-1.20829	0.329842	-3.66323	0.000249056	0.00112047	LOC5576416	venom carboxylesterase-6	COesterase
110677637	12.0607	-1.2091	0.50459	-2.39621	0.0165656	0.0452368	LOC110677637	uncharacterized LOC110677637	-
novel.1683	35.2741	-1.20962	0.273779	-4.41823	9.95146e-06	5.90794e-05	-	PF07253:Gypsy protein|PF00078:Reverse transcriptase (RNA-dependent DNA polymerase)|PF00665:Integrase core domain	RVT_1
110679119	19.312	-1.21108	0.381051	-3.17826	0.0014816	0.00549976	LOC110679119	uncharacterized LOC110679119	-
novel.1158	68.7764	-1.21177	0.240823	-5.03178	4.85938e-07	3.55855e-06	-	-	-
5571063	13.5784	-1.21199	0.461225	-2.62777	0.00859456	0.0258243	LOC5571063	uncharacterized LOC5571063	-
110679560	23.066	-1.21301	0.363296	-3.33891	0.000841063	0.00335921	LOC110679560	uncharacterized LOC110679560	-
5564551	22.6001	-1.21349	0.390328	-3.10889	0.00187789	0.00676786	LOC5564551	uncharacterized LOC5564551	SH2
5576289	240.309	-1.2139	0.138375	-8.77253	1.74691e-18	4.61892e-17	LOC5576289	organic cation transporter protein	Sugar_tr
5566702	69.3127	-1.21396	0.211754	-5.7329	9.87302e-09	9.26184e-08	LOC5566702	centrosomal protein of 131 kDa	-
5577251	13.2654	-1.21465	0.484006	-2.50958	0.0120876	0.0346595	LOC5577251	excitatory amino acid transporter 3	SDF
5569051	13.9646	-1.21537	0.455984	-2.66537	0.00769034	0.0234653	LOC5569051	cyclic nucleotide-gated cation channel subunit A	cNMP_binding
5565034	140.915	-1.21728	0.172383	-7.06147	1.64746e-12	2.44878e-11	LOC5565034	estrogen sulfotransferase	Sulfotransfer_1
5572370	339.582	-1.2178	0.105528	-11.54	8.28948e-31	5.0631e-29	LOC5572370	nitric oxide synthase%2C transcript variant X1	NAD_binding_1
novel.736	48.9771	-1.21846	0.264041	-4.61466	3.93742e-06	2.51129e-05	-	PF13961:Domain of unknown function (DUF4219)|PF13976:GAG-pre-integrase domain|PF07727:Reverse transcriptase (RNA-dependent DNA polymerase)|PF00665:Integrase core domain|PF14223:gag-polypeptide of LTR copia-type	RVT_2
110675149	26.3048	-1.21928	0.393091	-3.10178	0.00192358	0.00691115	LOC110675149	uncharacterized protein KIAA0754-like	-
110674625	17.8319	-1.22015	0.419637	-2.90764	0.00364171	0.0121975	LOC110674625	uncharacterized LOC110674625	-
5569551	408.956	-1.22071	0.110238	-11.0734	1.68924e-28	9.22947e-27	LOC5569551	proto-oncogene tyrosine-protein kinase ROS%2C transcript variant X4	Pkinase_Tyr
5573280	147.767	-1.22452	0.14098	-8.6858	3.76097e-18	9.75969e-17	LOC5573280	xanthine dehydrogenase 1%2C transcript variant X1	-
5577497	94.1415	-1.22577	0.174176	-7.03754	1.95664e-12	2.88992e-11	LOC5577497	lachesin%2C transcript variant X1	I-set
5574193	944.984	-1.22745	0.073022	-16.8093	2.08581e-63	4.29033e-61	LOC5574193	peroxiredoxin-6	-
110674198	14.1825	-1.22836	0.458665	-2.67813	0.00740344	0.0227237	LOC110674198	uncharacterized LOC110674198	-
110681313	12.5508	-1.22967	0.45572	-2.6983	0.00696936	0.0215236	LOC110681313	protein unc-45 homolog A-like	-
5565532	44.6731	-1.23013	0.275741	-4.46119	8.15068e-06	4.90972e-05	LOC5565532	uncharacterized LOC5565532	PDZ
110676620	19.7463	-1.23159	0.396128	-3.10907	0.00187679	0.00676562	LOC110676620	uncharacterized LOC110676620	-
5575826	17.913	-1.23238	0.397492	-3.10038	0.00193274	0.00694228	LOC5575826	tubulin alpha-1A chain	Tubulin_C
5564136	24.7211	-1.23561	0.358467	-3.44692	0.000567013	0.00235196	LOC5564136	pickpocket protein 28	-
novel.990	23.0476	-1.23621	0.335415	-3.68562	0.000228147	0.00103506	-	-	-
5577221	11.4576	-1.23898	0.52651	-2.35319	0.0186131	0.0499408	LOC5577221	neuroligin-4%2C X-linked%2C transcript variant X3	COesterase
5569504	3091.86	-1.24065	0.0767701	-16.1606	9.56263e-59	1.78337e-56	LOC5569504	tribbles homolog 2%2C transcript variant X1	Pkinase
novel.206	16.5266	-1.24166	0.446955	-2.77803	0.00546896	0.0174128	-	-	-
110674555	10.7396	-1.24378	0.507676	-2.44995	0.0142877	0.0399605	LOC110674555	uncharacterized LOC110674555	-
novel.1233	11.9669	-1.24384	0.467522	-2.66049	0.00780263	0.0237457	-	PF00665:Integrase core domain	rve
5565243	13.0503	-1.24431	0.497191	-2.50268	0.0123256	0.0352265	LOC5565243	nose resistant to fluoxetine protein 6	-
5568997	42.7286	-1.24443	0.263442	-4.72376	2.31526e-06	1.52393e-05	LOC5568997	nose resistant to fluoxetine protein 6%2C transcript variant X1	-
5574835	134.883	-1.24472	0.144412	-8.61928	6.73766e-18	1.70724e-16	LOC5574835	myosin-VIIa%2C transcript variant X3	Band_41
110675276	137.515	-1.24627	0.18838	-6.61575	3.69683e-11	4.76568e-10	LOC110675276	uncharacterized LOC110675276	-
5567820	57.3999	-1.24645	0.24554	-5.07637	3.84713e-07	2.85161e-06	LOC5567820	1-acyl-sn-glycerol-3-phosphate acyltransferase alpha	Acyltransferase
novel.959	21.3505	-1.24722	0.436303	-2.8586	0.0042551	0.014017	-	PF07253:Gypsy protein	-
novel.1229	137.856	-1.2476	0.164082	-7.6035	2.88238e-14	5.20876e-13	-	PF00665:Integrase core domain|PF00078:Reverse transcriptase (RNA-dependent DNA polymerase)	RVT_1
5572710	110.6	-1.24963	0.188045	-6.64539	3.02407e-11	3.94936e-10	LOC5572710	uncharacterized LOC5572710%2C transcript variant X2	-
5573699	76.6872	-1.25156	0.189763	-6.59539	4.2415e-11	5.42284e-10	LOC5573699	armadillo repeat-containing protein gudu	-
5579144	99.4116	-1.25159	0.193106	-6.48135	9.09042e-11	1.11338e-09	LOC5579144	probable cytochrome P450 4ac1%2C transcript variant X1	p450
5567219	16.0538	-1.25256	0.497624	-2.51709	0.0118328	0.0340477	LOC5567219	glutactin	COesterase
5573297	354.039	-1.25289	0.111866	-11.2	4.07811e-29	2.32819e-27	LOC5573297	xanthine dehydrogenase	-
5574367	22.0345	-1.25293	0.370012	-3.38619	0.000708711	0.00287743	LOC5574367	uncharacterized LOC5574367	zf-B_box
23687409	200.889	-1.25303	0.129736	-9.65828	4.53426e-22	1.5975e-20	LOC23687409	uncharacterized LOC23687409	-
110676519	12.8789	-1.25304	0.477475	-2.62431	0.00868258	0.0260496	LOC110676519	uncharacterized LOC110676519	-
110678981	18.3445	-1.25381	0.385787	-3.25	0.00115405	0.00439589	LOC110678981	uncharacterized LOC110678981	-
5569294	12.6281	-1.25391	0.452229	-2.77273	0.00555881	0.0176645	LOC5569294	uncharacterized LOC5569294%2C transcript variant X1	-
5578894	24.3676	-1.25433	0.34307	-3.6562	0.000255979	0.00114977	LOC5578894	probable 3'%2C5'-cyclic phosphodiesterase pde-5%2C transcript variant X1	GAF
110676705	430.939	-1.25618	0.139159	-9.02699	1.76466e-19	5.08914e-18	LOC110676705	melanization protease 1-like%2C transcript variant X1	Trypsin
5568640	360.252	-1.25621	0.107933	-11.6387	2.61852e-31	1.67239e-29	LOC5568640	proclotting enzyme	Trypsin
110678563	72.5516	-1.25681	0.201326	-6.24268	4.30143e-10	4.77873e-09	LOC110678563	uncharacterized LOC110678563	-
110676574	14.8804	-1.25774	0.445273	-2.82466	0.00473307	0.01536	LOC110676574	uncharacterized LOC110676574	-
5566857	152.055	-1.25799	0.148499	-8.47139	2.42492e-17	5.94e-16	LOC5566857	senecionine N-oxygenase%2C transcript variant X2	FMO-like
110676379	203.421	-1.25824	0.116797	-10.7729	4.62456e-27	2.35214e-25	LOC110676379	uncharacterized LOC110676379	Serpin
5570377	685.935	-1.26054	0.0816523	-15.4379	9.09512e-54	1.35333e-51	LOC5570377	uncharacterized LOC5570377	-
novel.1279	59.552	-1.26057	0.227534	-5.54015	3.02207e-08	2.63856e-07	-	PF00665:Integrase core domain	rve
5579657	67.7652	-1.26157	0.195083	-6.46685	1.00069e-10	1.22241e-09	LOC5579657	chromatin-remodeling complex ATPase chain Iswi	Helicase_C
novel.1513	21.6203	-1.26161	0.352286	-3.58121	0.000342012	0.00149398	-	PF00078:Reverse transcriptase (RNA-dependent DNA polymerase)|PF00665:Integrase core domain	RVT_1
110674114	35.68	-1.26201	0.306495	-4.11755	3.82916e-05	0.000206869	LOC110674114	uncharacterized LOC110674114	-
5572699	158.616	-1.26337	0.172944	-7.30509	2.77073e-13	4.5168e-12	LOC5572699	ras-related protein Rab-8A	Ras
5580158	15.3008	-1.26395	0.520464	-2.4285	0.0151613	0.0419341	LOC5580158	protein unc-79 homolog	-
novel.220	12.9269	-1.2649	0.510732	-2.47664	0.0132627	0.0375214	-	-	-
5568576	15.4212	-1.26636	0.428703	-2.95393	0.00313758	0.0107011	LOC5568576	serine-enriched protein%2C transcript variant X4	BACK
5567887	52.4483	-1.27079	0.244493	-5.19765	2.01823e-07	1.56653e-06	LOC5567887	estrogen sulfotransferase	Sulfotransfer_1
5573440	151.391	-1.27106	0.138229	-9.19535	3.73777e-20	1.1465e-18	LOC5573440	protein THEM6	-
110676366	23.3475	-1.27243	0.389864	-3.26377	0.00109941	0.00421466	LOC110676366	uncharacterized LOC110676366	-
110678605	137.501	-1.2735	0.170581	-7.46566	8.28806e-14	1.42414e-12	LOC110678605	uncharacterized LOC110678605	-
novel.1486	14.0504	-1.27476	0.474543	-2.68628	0.00722517	0.02224	-	-	-
110679413	30.146	-1.27545	0.354152	-3.60142	0.000316478	0.00139679	LOC110679413	uncharacterized LOC110679413	-
5564749	11.5185	-1.27806	0.514029	-2.48635	0.012906	0.0366679	LOC5564749	probable cytochrome P450 9f2	p450
novel.755	61.8283	-1.27901	0.542716	-2.35668	0.0184391	0.0495557	-	-	-
5576086	11.3723	-1.27904	0.485998	-2.63179	0.00849367	0.0255871	LOC5576086	uncharacterized LOC5576086	-
novel.1053	12.166	-1.2811	0.495552	-2.58521	0.00973211	0.0288091	-	-	-
5574457	67.336	-1.28155	0.218599	-5.86256	4.55777e-09	4.47365e-08	LOC5574457	gustatory receptor for sugar taste 64a	-
110674425	18.305	-1.28268	0.396032	-3.23884	0.00120019	0.00454686	LOC110674425	uncharacterized LOC110674425	-
5574622	118.49	-1.28291	0.157957	-8.12187	4.59053e-16	9.97015e-15	LOC5574622	ATP-binding cassette sub-family G member 8%2C transcript variant X2	ABC2_membrane
110681581	17.3929	-1.28333	0.507073	-2.53086	0.0113783	0.032909	LOC110681581	uncharacterized LOC110681581	-
novel.1176	31.9847	-1.28574	0.322331	-3.98889	6.63841e-05	0.000340489	-	PF00665:Integrase core domain|PF13976:GAG-pre-integrase domain|PF14223:gag-polypeptide of LTR copia-type|PF07727:Reverse transcriptase (RNA-dependent DNA polymerase)	RVT_2
5564759	21.7837	-1.28949	0.362082	-3.56132	0.000368993	0.00159589	LOC5564759	probable cytochrome P450 9f2	p450
110678847	14.2952	-1.29039	0.471607	-2.73616	0.00621609	0.0194855	LOC110678847	uncharacterized LOC110678847	-
5576553	63.432	-1.2915	0.219136	-5.89359	3.77883e-09	3.74323e-08	LOC5576553	4-aminobutyrate aminotransferase%2C mitochondrial	Aminotran_3
5579091	1461.68	-1.29432	0.0806724	-16.0441	6.282e-58	1.09833e-55	LOC5579091	trophoblast glycoprotein%2C transcript variant X2	-
novel.1361	23.0768	-1.29482	0.356013	-3.63701	0.000275826	0.00122944	-	PF00665:Integrase core domain	rve
5578356	1942.46	-1.29597	0.0663226	-19.5404	4.97933e-85	2.40158e-82	LOC5578356	cyclic AMP-dependent transcription factor ATF-6 alpha	bZIP_1
novel.1354	11.5301	-1.29729	0.489311	-2.65127	0.00801907	0.0243198	-	-	-
novel.80	61.1444	-1.2979	0.245595	-5.2847	1.25908e-07	1.00289e-06	-	PF05380:Pao retrotransposon peptidase|PF00665:Integrase core domain	rve
110674116	42.6501	-1.29983	0.249178	-5.21648	1.82355e-07	1.42412e-06	LOC110674116	uncharacterized LOC110674116	-
110674244	15.9438	-1.30025	0.417223	-3.11644	0.00183048	0.00662087	LOC110674244	uncharacterized LOC110674244	-
5577029	9.19717	-1.30166	0.533229	-2.44109	0.014643	0.0407747	LOC5577029	transferrin%2C transcript variant X5	-
novel.569	31.5278	-1.30346	0.302379	-4.31068	1.62754e-05	9.29917e-05	-	PF07727:Reverse transcriptase (RNA-dependent DNA polymerase)|PF00665:Integrase core domain|PF13976:GAG-pre-integrase domain	RVT_2
novel.776	38.2473	-1.30494	0.324285	-4.02404	5.72092e-05	0.000298799	-	-	-
novel.176	27.9407	-1.30697	0.370817	-3.52456	0.000424185	0.00181273	-	-	-
110681443	33.1505	-1.30703	0.329262	-3.96958	7.19982e-05	0.000366863	LOC110681443	paired box protein Pax-6-like%2C transcript variant X2	PAX
novel.890	24.953	-1.30735	0.344662	-3.79313	0.00014876	0.000704129	-	-	-
5571987	19.1048	-1.30767	0.399777	-3.27101	0.00107163	0.0041303	LOC5571987	syntaxin-19	-
5571543	29.9495	-1.30852	0.324214	-4.03598	5.4374e-05	0.000285699	LOC5571543	cytochrome P450 6d3	p450
5564187	21.5787	-1.31043	0.388856	-3.36995	0.000751807	0.00303041	LOC5564187	uncharacterized LOC5564187	-
110675404	285.897	-1.31092	0.135463	-9.67729	3.76552e-22	1.34016e-20	LOC110675404	uncharacterized LOC110675404%2C transcript variant X2	-
5574207	61.7469	-1.31099	0.265446	-4.93881	7.85995e-07	5.60904e-06	LOC5574207	uncharacterized LOC5574207%2C transcript variant X1	-
5571948	19.531	-1.31174	0.38877	-3.37407	0.00074065	0.00299711	LOC5571948	uncharacterized LOC5571948%2C transcript variant X2	-
novel.952	102.805	-1.31299	0.189463	-6.93005	4.20684e-12	5.98586e-11	-	PF14223:gag-polypeptide of LTR copia-type|PF00665:Integrase core domain	rve
5568246	16.9997	-1.31455	0.403294	-3.25955	0.00111591	0.0042692	LOC5568246	guanine nucleotide-binding protein subunit gamma-e%2C transcript variant X1	-
novel.1162	35.4071	-1.31596	0.276336	-4.7622	1.91498e-06	1.2779e-05	-	-	-
5569989	74.5509	-1.31652	0.197737	-6.65791	2.77747e-11	3.64091e-10	LOC5569989	muscle M-line assembly protein unc-89%2C transcript variant X1	I-set
110679859	10.1507	-1.31689	0.531385	-2.47823	0.0132036	0.0373769	LOC110679859	uncharacterized LOC110679859	-
5577381	90.9457	-1.32012	0.175993	-7.50099	6.33394e-14	1.10465e-12	LOC5577381	ATP-binding cassette sub-family B member 10%2C mitochondrial	ABC_tran
110675733	12.5107	-1.32048	0.484928	-2.72303	0.00646855	0.020155	LOC110675733	uncharacterized LOC110675733	-
110674619	750.623	-1.321	0.186676	-7.07643	1.47914e-12	2.21982e-11	LOC110674619	uncharacterized LOC110674619%2C transcript variant X2	-
5571073	28.5787	-1.3224	0.307301	-4.30328	1.68287e-05	9.59966e-05	LOC5571073	synaptic vesicular amine transporter%2C transcript variant X3	MFS_1
5566594	9.23861	-1.32265	0.556659	-2.37606	0.0174988	0.0473781	LOC5566594	kinesin-like protein KIF12%2C transcript variant X1	Kinesin
5570241	251.787	-1.32313	0.159141	-8.3142	9.23731e-17	2.13205e-15	LOC5570241	protein atonal homolog 8	HLH
5575324	162.967	-1.3256	0.135635	-9.7733	1.46592e-22	5.33953e-21	LOC5575324	serine protease 42%2C transcript variant X1	Trypsin
110681162	296.521	-1.32561	0.118364	-11.1994	4.10319e-29	2.33298e-27	LOC110681162	protein takeout-like	-
5574351	15.6207	-1.328	0.458542	-2.89614	0.0037778	0.012602	LOC5574351	uncharacterized LOC5574351	-
5570728	82.115	-1.33006	0.180518	-7.36799	1.73214e-13	2.88415e-12	LOC5570728	intraflagellar transport protein 20 homolog	-
110678444	49.744	-1.33013	0.256222	-5.19132	2.08813e-07	1.6181e-06	LOC110678444	-	-
novel.1350	14.2801	-1.33026	0.547744	-2.42861	0.0151568	0.04193	-	-	-
5573599	49.2189	-1.33043	0.23906	-5.56528	2.61732e-08	2.31406e-07	LOC5573599	venom serine protease Bi-VSP	Trypsin
5566809	35.6621	-1.33124	0.283021	-4.70369	2.55499e-06	1.67517e-05	LOC5566809	myosin heavy chain%2C muscle%2C transcript variant X1	Myosin_tail_1
5566278	116.381	-1.33153	0.181657	-7.3299	2.3032e-13	3.77223e-12	LOC5566278	deoxynucleotidyltransferase terminal-interacting protein 1%2C transcript variant X2	-
5574104	20.2424	-1.33238	0.372309	-3.57869	0.000345317	0.00150513	LOC5574104	uncharacterized LOC5574104	-
5564265	63.043	-1.33248	0.207988	-6.4065	1.489e-10	1.76348e-09	LOC5564265	uncharacterized LOC5564265%2C transcript variant X4	Ldl_recept_a
110674658	11.141	-1.33301	0.48091	-2.77184	0.00557408	0.0176925	LOC110674658	uncharacterized LOC110674658	-
novel.183	65.5875	-1.33356	0.237728	-5.6096	2.02791e-08	1.82525e-07	-	PF03564:Protein of unknown function (DUF1759)|PF05585:Putative peptidase (DUF1758)	-
110679470	346.911	-1.33365	0.100892	-13.2186	6.85066e-40	6.60829e-38	LOC110679470	uncharacterized LOC110679470%2C transcript variant X3	-
novel.358	60.5566	-1.33452	0.210438	-6.34163	2.27351e-10	2.62807e-09	-	-	-
110677921	51.6089	-1.33606	0.240303	-5.55991	2.69912e-08	2.38037e-07	LOC110677921	probable serine/threonine-protein kinase DDB_G0282963	-
5569978	46.8989	-1.33643	0.243397	-5.49075	4.00229e-08	3.42259e-07	LOC5569978	sushi%2C von Willebrand factor type A%2C EGF and pentraxin domain-containing protein 1%2C transcript variant X1	CUB
110676692	33.5472	-1.33666	0.301829	-4.42855	9.48676e-06	5.64884e-05	LOC110676692	uncharacterized LOC110676692	-
110674806	16.902	-1.3379	0.429942	-3.11182	0.00185935	0.00671141	LOC110674806	uncharacterized LOC110674806%2C transcript variant X2	-
5565293	125.628	-1.33838	0.166384	-8.04391	8.70163e-16	1.83852e-14	LOC5565293	protein THEM6%2C transcript variant X1	-
5573677	125.314	-1.33926	0.167272	-8.0065	1.18024e-15	2.4384e-14	LOC5573677	MAP kinase phosphatase with leucine-rich repeats protein 1	-
5571717	2374.81	-1.3397	0.0654172	-20.4793	3.29382e-93	2.71004e-90	LOC5571717	uncharacterized LOC5571717	-
5579498	11.5881	-1.34059	0.487293	-2.75109	0.0059397	0.0186819	LOC5579498	helicostatins	-
novel.1160	15.5501	-1.34289	0.439112	-3.05821	0.00222665	0.00787464	-	PF00665:Integrase core domain	rve
5566301	48.3101	-1.34377	0.263572	-5.09829	3.42735e-07	2.56904e-06	LOC5566301	galectin-4	-
novel.1089	28.6158	-1.34415	0.397543	-3.38114	0.000721868	0.0029249	-	-	-
novel.1640	26.8983	-1.34425	0.316635	-4.24541	2.18197e-05	0.000122126	-	-	-
5571152	32.2242	-1.34435	0.295606	-4.54778	5.42151e-06	3.37776e-05	LOC5571152	gametocyte-specific factor 1 homolog	-
5566877	23.4492	-1.34769	0.334242	-4.03207	5.5288e-05	0.000289847	LOC5566877	probable G-protein coupled receptor Mth-like 14	-
5570293	80.6826	-1.34828	0.187602	-7.18691	6.62748e-13	1.03922e-11	LOC5570293	hemicentin-1	V-set
5572246	17.6931	-1.34877	0.394601	-3.41805	0.00063071	0.00258626	LOC5572246	collagenase	Trypsin
5572555	58.7282	-1.34962	0.262151	-5.14826	2.6292e-07	2.00844e-06	LOC5572555	uncharacterized LOC5572555	-
110675938	58.6871	-1.34975	0.221167	-6.10284	1.04198e-09	1.10243e-08	LOC110675938	uncharacterized LOC110675938	-
novel.290	14.827	-1.35011	0.445771	-3.0287	0.00245605	0.00860206	-	-	-
5571736	14.092	-1.35105	0.447123	-3.02166	0.00251393	0.00879719	LOC5571736	uncharacterized LOC5571736%2C transcript variant X1	-
novel.1479	32.3497	-1.35166	0.333217	-4.05641	4.98325e-05	0.000264025	-	-	-
5570613	59.3349	-1.35251	0.217182	-6.22755	4.73776e-10	5.24264e-09	LOC5570613	sodium-dependent nutrient amino acid transporter 1%2C transcript variant X2	SNF
5576295	34.6543	-1.35312	0.296284	-4.56697	4.94828e-06	3.10227e-05	LOC5576295	unconventional myosin-IXb	Myosin_head
110676610	16.3168	-1.35494	0.408643	-3.31572	0.000914072	0.00360958	LOC110676610	uncharacterized LOC110676610	-
5579400	14.8964	-1.3574	0.493749	-2.74917	0.00597464	0.0187749	LOC5579400	probable glutamate receptor	Lig_chan
110679054	18.6899	-1.35886	0.407644	-3.33344	0.000857777	0.00341325	LOC110679054	uncharacterized LOC110679054	-
5571820	27.9223	-1.35933	0.343884	-3.95286	7.72226e-05	0.000389806	LOC5571820	proton-coupled folate transporter	MFS_1
5564267	86.296	-1.35985	0.186067	-7.30838	2.70379e-13	4.41283e-12	LOC5564267	uncharacterized LOC5564267%2C transcript variant X1	-
110676737	11.3752	-1.35989	0.525893	-2.58587	0.00971346	0.02876	LOC110676737	uncharacterized LOC110676737%2C transcript variant X2	-
110676077	21.245	-1.36034	0.35509	-3.83098	0.000127635	0.000614328	LOC110676077	uncharacterized LOC110676077	-
novel.1313	22.8805	-1.36109	0.370454	-3.67411	0.000238676	0.00107724	-	-	-
novel.63	28.3076	-1.36134	0.319665	-4.25866	2.05659e-05	0.00011557	-	-	-
5579161	54.5035	-1.36166	0.245135	-5.55474	2.78018e-08	2.44569e-07	LOC5579161	uncharacterized LOC5579161%2C transcript variant X9	-
novel.1014	23.3528	-1.36181	0.342216	-3.9794	6.90887e-05	0.000353196	-	-	-
5567703	15.9515	-1.3621	0.46313	-2.94108	0.00327066	0.0111098	LOC5567703	uncharacterized LOC5567703	-
5566889	11.4155	-1.36269	0.533243	-2.55548	0.0106041	0.0310096	LOC5566889	protein-cysteine N-palmitoyltransferase Rasp%2C transcript variant X1	MBOAT
novel.962	85.3778	-1.36308	0.192154	-7.0937	1.30568e-12	1.97861e-11	-	-	-
110678614	10.3901	-1.36557	0.541478	-2.52193	0.0116712	0.0336294	LOC110678614	uncharacterized LOC110678614	-
110675272	20.6659	-1.36618	0.397847	-3.43394	0.000594878	0.00245441	LOC110675272	uncharacterized LOC110675272	-
5577358	35.3278	-1.36835	0.29326	-4.66601	3.07102e-06	1.99231e-05	LOC5577358	major facilitator superfamily domain-containing protein 6	-
5572631	61.9292	-1.36853	0.206874	-6.61527	3.70874e-11	4.77663e-10	LOC5572631	carboxypeptidase B	-
110680323	10.4332	-1.37229	0.564398	-2.43143	0.0150393	0.0416699	LOC110680323	uncharacterized LOC110680323	-
5575017	126.866	-1.37351	0.160616	-8.55152	1.21474e-17	3.01786e-16	LOC5575017	hemicentin-1	EGF_CA
5564597	40.9324	-1.37431	0.269276	-5.1037	3.33077e-07	2.50336e-06	LOC5564597	ATP-binding cassette sub-family A member 5%2C transcript variant X1	ABC_tran
novel.288	36.085	-1.37454	0.279236	-4.92251	8.54409e-07	6.04789e-06	-	PF00665:Integrase core domain	rve
novel.1251	23.9999	-1.37909	0.354625	-3.88887	0.00010071	0.000496697	-	-	-
novel.860	28.3282	-1.38303	0.398005	-3.47491	0.000511027	0.00214454	-	-	-
110678383	7.99692	-1.38377	0.570437	-2.4258	0.0152745	0.0422056	LOC110678383	glycoprotein endo-alpha-1%2C2-mannosidase%2C transcript variant X1	-
5566006	22.7424	-1.38412	0.371371	-3.72705	0.000193731	0.000891355	LOC5566006	cilia- and flagella-associated protein 44%2C transcript variant X2	-
novel.1509	18.136	-1.38563	0.412907	-3.35579	0.00079138	0.0031771	-	PF00078:Reverse transcriptase (RNA-dependent DNA polymerase)	RVT_1
110680781	105.275	-1.38937	0.19069	-7.28603	3.19223e-13	5.16182e-12	LOC110680781	uncharacterized LOC110680781%2C transcript variant X1	-
110677672	12.5958	-1.39008	0.461693	-3.01083	0.00260538	0.00907182	LOC110677672	uncharacterized LOC110677672	-
novel.698	16.4323	-1.39127	0.407132	-3.41723	0.000632612	0.0025933	-	-	-
5579048	12.1983	-1.39416	0.554997	-2.51201	0.0120045	0.0344603	LOC5579048	hexamerin-1.1	-
110678348	249.78	-1.39512	0.140542	-9.9267	3.18615e-23	1.23791e-21	LOC110678348	uncharacterized LOC110678348	-
110676520	199.913	-1.39597	0.12598	-11.0809	1.55351e-28	8.55468e-27	LOC110676520	putative uncharacterized protein DDB_G0274435	-
novel.1475	91.1535	-1.39673	0.185588	-7.52599	5.23216e-14	9.24017e-13	-	PF00078:Reverse transcriptase (RNA-dependent DNA polymerase)|PF00665:Integrase core domain	RVT_1
5576403	12.7389	-1.39809	0.47941	-2.91628	0.00354235	0.0119132	LOC5576403	uncharacterized LOC5576403	-
5577089	786.658	-1.39844	0.0877603	-15.9348	3.63443e-57	6.12468e-55	LOC5577089	splicing factor%2C arginine/serine-rich 15	-
5569780	234.207	-1.39916	0.14222	-9.83797	7.72553e-23	2.88923e-21	LOC5569780	retinoid-inducible serine carboxypeptidase	Peptidase_S10
110678720	10.5899	-1.4013	0.544685	-2.57267	0.0100918	0.029729	LOC110678720	uncharacterized LOC110678720	-
110675314	53.9919	-1.40164	0.232508	-6.02835	1.65643e-09	1.70356e-08	LOC110675314	uncharacterized LOC110675314	-
5567626	38.4918	-1.40202	0.277778	-5.04726	4.48194e-07	3.29941e-06	LOC5567626	TLR4 interactor with leucine rich repeats%2C transcript variant X1	-
110676599	18.9694	-1.40259	0.403272	-3.47803	0.00050512	0.00212166	LOC110676599	uncharacterized LOC110676599	-
110675537	95.6772	-1.40427	0.182367	-7.70025	1.358e-14	2.52585e-13	LOC110675537	uncharacterized LOC110675537	-
5572472	274.122	-1.4074	0.112594	-12.4997	7.48881e-36	6.05468e-34	LOC5572472	uncharacterized LOC5572472%2C transcript variant X1	-
5575798	38.2056	-1.4097	0.274911	-5.12785	2.93067e-07	2.22296e-06	LOC5575798	pyruvate dehydrogenase phosphatase regulatory subunit%2C mitochondrial%2C transcript variant X1	GCV_T
5578548	31.5436	-1.40983	0.313757	-4.4934	7.00957e-06	4.2683e-05	LOC5578548	uncharacterized LOC5578548%2C transcript variant X1	-
novel.182	32.3812	-1.4099	0.307775	-4.58096	4.62851e-06	2.92012e-05	-	-	-
novel.1106	68.978	-1.41093	0.218763	-6.44958	1.12164e-10	1.35244e-09	-	-	-
5578241	312.661	-1.41353	0.129119	-10.9475	6.83205e-28	3.64733e-26	LOC5578241	uncharacterized LOC5578241%2C transcript variant X1	-
novel.780	14.3748	-1.41401	0.445999	-3.17043	0.00152213	0.00562643	-	-	-
5570647	8.29918	-1.41922	0.598638	-2.37075	0.0177518	0.0479519	LOC5570647	uncharacterized LOC5570647	-
novel.1114	16.8511	-1.41972	0.429432	-3.30604	0.000946229	0.00371038	-	-	-
5569608	8.14567	-1.42011	0.58686	-2.41985	0.0155271	0.0427683	LOC5569608	uncharacterized LOC5569608%2C transcript variant X2	-
novel.1289	827.944	-1.42212	0.111341	-12.7726	2.33114e-37	2.0252e-35	-	PF00665:Integrase core domain|PF07253:Gypsy protein	rve
5569801	16.649	-1.42284	0.442584	-3.21484	0.00130517	0.00490355	LOC5569801	cuticle protein 5	-
novel.367	14.7211	-1.42742	0.458882	-3.11064	0.00186684	0.00673671	-	-	-
110678878	54.5359	-1.42855	0.229423	-6.2267	4.76373e-10	5.26721e-09	LOC110678878	mantle protein-like	-
5566194	74.1002	-1.42897	0.24278	-5.88585	3.96016e-09	3.91455e-08	LOC5566194	uncharacterized LOC5566194%2C transcript variant X2	-
5571050	62.9317	-1.42965	0.230837	-6.19331	5.8912e-10	6.45265e-09	LOC5571050	uncharacterized LOC5571050%2C transcript variant X2	-
novel.1033	74.7108	-1.43107	0.257806	-5.55096	2.84107e-08	2.49454e-07	-	-	-
110679251	70.9037	-1.4331	0.211308	-6.78206	1.18475e-11	1.60749e-10	LOC110679251	uncharacterized LOC110679251%2C transcript variant X2	-
110676285	20.7157	-1.43346	0.383492	-3.73792	0.000185548	0.000857085	LOC110676285	uncharacterized LOC110676285	-
novel.1406	83.985	-1.43599	0.178594	-8.04055	8.94359e-16	1.87829e-14	-	-	-
novel.1642	10.3072	-1.43661	0.504755	-2.84615	0.00442514	0.0144816	-	-	-
5564188	36.625	-1.43894	0.295669	-4.86672	1.13463e-06	7.86815e-06	LOC5564188	GTP-binding protein RAD%2C transcript variant X2	Ras
novel.746	8.16379	-1.4395	0.582893	-2.46958	0.0135271	0.0381227	-	-	-
novel.603	42.0514	-1.43952	0.261642	-5.50188	3.75759e-08	3.22835e-07	-	PF14223:gag-polypeptide of LTR copia-type	-
5565837	49.4875	-1.43962	0.26285	-5.47698	4.32649e-08	3.67493e-07	LOC5565837	basic salivary proline-rich protein 4	-
5564654	9.81484	-1.44146	0.581971	-2.47686	0.0132545	0.0375058	LOC5564654	stabilizer of axonemal microtubules 1%2C transcript variant X5	-
5575483	14.9116	-1.44241	0.443439	-3.25277	0.00114285	0.00436153	LOC5575483	cingulin-like protein 1%2C transcript variant X1	-
5570412	8.59584	-1.4425	0.557354	-2.58812	0.00965025	0.0286031	LOC5570412	cadherin-86C%2C transcript variant X1	Cadherin
110678323	13.4537	-1.4425	0.456769	-3.15805	0.00158827	0.00584147	LOC110678323	uncharacterized LOC110678323	-
110677257	51.2451	-1.44282	0.236067	-6.11191	9.84481e-10	1.04555e-08	LOC110677257	uncharacterized LOC110677257	-
5572485	26.3301	-1.4446	0.324522	-4.45147	8.52829e-06	5.11295e-05	LOC5572485	uncharacterized LOC5572485%2C transcript variant X2	-
novel.1017	30.7058	-1.44804	0.315268	-4.59305	4.36814e-06	2.76834e-05	-	PF00098:Zinc knuckle	zf-CCHC
110675427	13.5588	-1.44968	0.457063	-3.17172	0.0015154	0.00560737	LOC110675427	uncharacterized LOC110675427	-
novel.1192	15.2836	-1.45237	0.474453	-3.06115	0.00220488	0.00780752	-	-	-
5566685	16.8277	-1.45304	0.414162	-3.50838	0.00045084	0.00191378	LOC5566685	sodium-dependent serotonin transporter	SNF
5571411	467.735	-1.45363	0.0847964	-17.1426	7.14017e-66	1.53645e-63	LOC5571411	peroxisomal N(1)-acetyl-spermine/spermidine oxidase	Amino_oxidase
5577153	301.364	-1.45375	0.127155	-11.4329	2.86339e-30	1.69705e-28	LOC5577153	serine protease snake%2C transcript variant X1	Trypsin
110674258	8.37273	-1.45511	0.590934	-2.46239	0.0138013	0.038794	LOC110674258	uncharacterized LOC110674258	-
5576817	19.3802	-1.45522	0.411545	-3.53599	0.000406245	0.00173925	LOC5576817	serine proteinase stubble%2C transcript variant X1	Trypsin
5573247	456.09	-1.45545	0.102852	-14.1509	1.84373e-45	2.04668e-43	LOC5573247	ribonuclease Z%2C mitochondrial	-
5564066	414.271	-1.45646	0.0970843	-15.002	7.12064e-51	1.00602e-48	LOC5564066	E3 ubiquitin-protein ligase highwire	-
5569114	13.1908	-1.4574	0.497413	-2.92996	0.00339	0.0114504	LOC5569114	putative ammonium transporter 2	Ammonium_transp
110674735	78.1627	-1.45781	0.23951	-6.08664	1.15305e-09	1.20806e-08	LOC110674735	paired box protein Pax-6-like	PAX
5571051	34.3325	-1.45869	0.322685	-4.52048	6.16993e-06	3.80003e-05	LOC5571051	uncharacterized LOC5571051	-
5567312	40.4297	-1.45968	0.27707	-5.26829	1.37702e-07	1.09062e-06	LOC5567312	cilia- and flagella-associated protein 57	-
5574161	8.08907	-1.46259	0.610675	-2.39504	0.0166185	0.0453637	LOC5574161	paramyosin%2C long form%2C transcript variant X1	Myosin_tail_1
110678438	16.2911	-1.46787	0.426851	-3.43883	0.000584236	0.00241624	LOC110678438	uncharacterized LOC110678438	-
5579947	149.901	-1.46789	0.157153	-9.34056	9.583e-21	3.10272e-19	LOC5579947	sodium leak channel non-selective protein%2C transcript variant X1	Ion_trans
novel.1438	16.05	-1.46902	0.419689	-3.50025	0.000464818	0.00196774	-	-	-
5575764	38.677	-1.472	0.278824	-5.2793	1.2968e-07	1.03118e-06	LOC5575764	leukocyte elastase inhibitor	Serpin
5564255	173.444	-1.47651	0.13958	-10.5782	3.76012e-26	1.78281e-24	LOC5564255	rhophilin-2%2C transcript variant X2	PDZ
5570164	15.8608	-1.47728	0.467493	-3.16	0.0015777	0.00580717	LOC5570164	probable peptidyl-tRNA hydrolase 2	PTH2
novel.18	190.269	-1.4773	0.147909	-9.98789	1.72203e-23	6.86213e-22	-	PF03564:Protein of unknown function (DUF1759)|PF00665:Integrase core domain|PF05380:Pao retrotransposon peptidase	rve
110675773	10.9616	-1.47779	0.520425	-2.83958	0.00451725	0.0147382	LOC110675773	uncharacterized LOC110675773	-
novel.584	14.7994	-1.48055	0.464983	-3.18409	0.00145211	0.00539891	-	-	-
novel.996	18.086	-1.48097	0.421427	-3.51418	0.000441106	0.00187531	-	PF14223:gag-polypeptide of LTR copia-type	-
novel.1297	27.7437	-1.48364	0.360592	-4.11445	3.88101e-05	0.000209428	-	PF14223:gag-polypeptide of LTR copia-type	-
novel.471	35.79	-1.48408	0.293828	-5.05086	4.39832e-07	3.24297e-06	-	-	-
5565682	28.8104	-1.49045	0.360596	-4.1333	3.57594e-05	0.000194315	LOC5565682	uncharacterized LOC5565682%2C transcript variant X1	-
novel.1641	9.58969	-1.49172	0.563079	-2.64922	0.00806771	0.0244355	-	-	-
110679533	9.00475	-1.49194	0.560542	-2.6616	0.00777703	0.0236781	LOC110679533	uncharacterized LOC110679533	-
novel.582	31.5503	-1.4924	0.312179	-4.78057	1.74797e-06	1.1743e-05	-	-	-
5573333	182.998	-1.49246	0.133944	-11.1424	7.79944e-29	4.34625e-27	LOC5573333	NTF2-related export protein	-
5569821	157.046	-1.49328	0.143761	-10.3872	2.83525e-25	1.26295e-23	LOC5569821	cytochrome P450 9e2	p450
5571570	19.8691	-1.49391	0.420009	-3.55686	0.000375316	0.0016205	LOC5571570	uncharacterized LOC5571570	-
110679250	20.7449	-1.49537	0.453917	-3.29436	0.000986451	0.00384975	LOC110679250	uncharacterized LOC110679250	-
novel.1392	157.369	-1.49688	0.184141	-8.12897	4.32937e-16	9.41756e-15	-	PF14529:Endonuclease-reverse transcriptase|PF00078:Reverse transcriptase (RNA-dependent DNA polymerase)	RVT_1
novel.1362	54.8422	-1.4978	0.242349	-6.18034	6.3964e-10	6.95155e-09	-	-	-
5575765	11.2473	-1.49828	0.523813	-2.86033	0.00423203	0.0139508	LOC5575765	antichymotrypsin-2	Serpin
5575787	14.7548	-1.50018	0.453557	-3.30758	0.000941055	0.00369607	LOC5575787	cytoplasmic polyadenylation element-binding protein 2%2C transcript variant X2	-
5578194	8.37831	-1.50399	0.566006	-2.65719	0.0078795	0.0239494	LOC5578194	calpain-C%2C transcript variant X3	Peptidase_C2
5566347	20.9966	-1.50905	0.371808	-4.05867	4.93527e-05	0.000261674	LOC5566347	guanylate cyclase 32E%2C transcript variant X2	Guanylate_cyc
23687944	88.4437	-1.51503	0.193055	-7.84766	4.23884e-15	8.28054e-14	LOC23687944	prolyl 4-hydroxylase subunit alpha-1	-
5566288	18.0216	-1.51774	0.397823	-3.81511	0.000136123	0.000650256	LOC5566288	RNA-binding protein Musashi homolog Rbp6%2C transcript variant X1	RRM_1
novel.147	22.5519	-1.51951	0.354304	-4.28873	1.79694e-05	0.000102211	-	PF10206:Mitochondrial F1F0-ATP synthase, subunit f	-
110675247	22.0085	-1.52136	0.354575	-4.29065	1.78154e-05	0.000101418	LOC110675247	uncharacterized LOC110675247	-
5577270	154.081	-1.52146	0.157452	-9.663	4.33009e-22	1.53329e-20	LOC5577270	guanine nucleotide-binding protein G(f) subunit alpha%2C transcript variant X1	G-alpha
110677105	21.5417	-1.52204	0.378812	-4.01792	5.87142e-05	0.000305354	LOC110677105	uncharacterized LOC110677105	-
110676649	9.92997	-1.52435	0.558885	-2.72749	0.00638189	0.0199471	LOC110676649	uncharacterized LOC110676649	-
5569998	19.7304	-1.52643	0.375916	-4.06056	4.89551e-05	0.000259664	LOC5569998	D-amino-acid oxidase%2C transcript variant X2	DAO
5565140	8.03236	-1.52771	0.608318	-2.51137	0.0120264	0.0345124	LOC5565140	uncharacterized LOC5565140%2C transcript variant X3	-
5572790	7.56778	-1.52891	0.639585	-2.39047	0.0168267	0.0458515	LOC5572790	uncharacterized LOC5572790	zf-AD
5570598	106.971	-1.53016	0.206229	-7.41974	1.17355e-13	1.99446e-12	LOC5570598	uncharacterized LOC5570598	PDZ
novel.1399	44.1371	-1.5311	0.263171	-5.81789	5.95969e-09	5.73302e-08	-	-	-
5565997	15.0933	-1.53389	0.448263	-3.42185	0.000621967	0.0025549	LOC5565997	probable nuclear hormone receptor HR3%2C transcript variant X9	Hormone_recep
5568623	196.55	-1.53614	0.13989	-10.981	4.71435e-28	2.53614e-26	LOC5568623	uncharacterized LOC5568623	-
novel.1310	10.2354	-1.53673	0.519451	-2.95838	0.00309262	0.010571	-	-	-
110679310	17.3212	-1.54178	0.455312	-3.38621	0.000708657	0.00287743	LOC110679310	uncharacterized LOC110679310	-
novel.691	155.749	-1.54416	0.135976	-11.3561	6.91915e-30	4.06631e-28	-	PF00665:Integrase core domain|PF03564:Protein of unknown function (DUF1759)|PF05585:Putative peptidase (DUF1758)|PF05380:Pao retrotransposon peptidase	rve
5570072	14.0369	-1.54575	0.44413	-3.4804	0.000500657	0.00210544	LOC5570072	coiled-coil domain-containing protein 39	-
5576694	15.8818	-1.54605	0.463109	-3.3384	0.000842618	0.00336254	LOC5576694	echinoderm microtubule-associated protein-like CG42247%2C transcript variant X1	-
5563772	42.1741	-1.54607	0.307706	-5.02449	5.04773e-07	3.68297e-06	LOC5563772	nucleoporin nup124%2C transcript variant X5	-
5575256	95.6518	-1.54652	0.189853	-8.14586	3.76589e-16	8.23024e-15	LOC5575256	carboxypeptidase B	-
5571525	57.1334	-1.54686	0.24321	-6.36016	2.0154e-10	2.34716e-09	LOC5571525	uncharacterized LOC5571525%2C transcript variant X3	PH
novel.258	8.17576	-1.55099	0.580471	-2.67196	0.00754096	0.0230598	-	-	-
110678034	146.412	-1.5542	0.148249	-10.4838	1.02566e-25	4.68822e-24	LOC110678034	uncharacterized LOC110678034	-
novel.1459	33.7628	-1.55508	0.320424	-4.85318	1.21498e-06	8.37139e-06	-	-	-
110678882	28.0102	-1.55598	0.364951	-4.26353	2.01225e-05	0.000113261	LOC110678882	uncharacterized LOC110678882	-
5574204	48.113	-1.55623	0.25214	-6.17208	6.73985e-10	7.28518e-09	LOC5574204	leucine-rich repeat neuronal protein 3	-
110674657	9.1805	-1.55779	0.582527	-2.67419	0.00749101	0.0229321	LOC110674657	uncharacterized LOC110674657	-
5576893	183.083	-1.56275	0.147813	-10.5725	3.99697e-26	1.8887e-24	LOC5576893	uncharacterized LOC5576893%2C transcript variant X1	-
110678719	15.2607	-1.56402	0.441259	-3.54445	0.000393436	0.00169115	LOC110678719	uncharacterized LOC110678719	-
110678780	11.4692	-1.56641	0.507182	-3.08847	0.00201192	0.0071916	LOC110678780	uncharacterized LOC110678780	-
110676645	23.7513	-1.56787	0.351377	-4.46207	8.11714e-06	4.89583e-05	LOC110676645	uncharacterized LOC110676645	-
novel.1271	187.569	-1.56909	0.150603	-10.4187	2.03675e-25	9.16015e-24	-	-	-
5577194	14.8228	-1.56964	0.467458	-3.35781	0.00078562	0.00315607	LOC5577194	uncharacterized LOC5577194%2C transcript variant X1	-
5571395	74.2035	-1.57301	0.193401	-8.13337	4.17505e-16	9.09602e-15	LOC5571395	alpha-tocopherol transfer protein	-
110674713	68.7446	-1.57561	0.239298	-6.5843	4.57041e-11	5.82207e-10	LOC110674713	uncharacterized LOC110674713	rve
novel.677	126.326	-1.5759	0.226564	-6.95566	3.50911e-12	5.03405e-11	-	PF00078:Reverse transcriptase (RNA-dependent DNA polymerase)	RVT_1
novel.1131	101.16	-1.57651	0.188819	-8.34931	6.86652e-17	1.61415e-15	-	-	-
5569133	102.036	-1.58004	0.20114	-7.85539	3.98536e-15	7.79626e-14	LOC5569133	uncharacterized LOC5569133%2C transcript variant X3	-
5574467	42.9746	-1.58159	0.290689	-5.44084	5.303e-08	4.44949e-07	LOC5574467	uncharacterized LOC5574467	-
5573421	6.66984	-1.58269	0.655706	-2.41371	0.0157909	0.0433839	LOC5573421	protein cycle%2C transcript variant X3	HLH
novel.1514	2291.48	-1.58372	0.0895951	-17.6764	6.37047e-70	1.65007e-67	-	PF00665:Integrase core domain|PF03564:Protein of unknown function (DUF1759)|PF05380:Pao retrotransposon peptidase|PF05585:Putative peptidase (DUF1758)	rve
110678508	9.39623	-1.58617	0.564614	-2.80931	0.00496484	0.0160007	LOC110678508	uncharacterized LOC110678508	-
5576071	36.7421	-1.58869	0.313652	-5.06514	4.08095e-07	3.01692e-06	LOC5576071	fatty acid hydroxylase domain-containing protein 2	-
novel.1634	16.9457	-1.58942	0.456084	-3.48492	0.000492278	0.00207332	-	-	-
110679159	13.3194	-1.59177	0.48425	-3.28709	0.00101229	0.00393302	LOC110679159	uncharacterized LOC110679159	-
5575863	117.949	-1.59244	0.178995	-8.89657	5.75976e-19	1.59845e-17	LOC5575863	cationic amino acid transporter 3%2C transcript variant X1	-
5576440	13.2853	-1.59468	0.459783	-3.46833	0.000523713	0.00218858	LOC5576440	CD63 antigen%2C transcript variant X2	Tetraspannin
novel.334	1128.16	-1.59473	0.166432	-9.58186	9.5316e-22	3.28371e-20	-	PF07253:Gypsy protein|PF00665:Integrase core domain|PF00078:Reverse transcriptase (RNA-dependent DNA polymerase)	RVT_1
110679692	13.9551	-1.59644	0.471554	-3.38549	0.000710506	0.00288388	LOC110679692	probable basic-leucine zipper transcription factor P%2C transcript variant X4	-
5566816	12.7679	-1.59728	0.549302	-2.90784	0.00363937	0.0121925	LOC5566816	uncharacterized LOC5566816	-
novel.1315	54.8033	-1.59897	0.231815	-6.89762	5.28798e-12	7.44094e-11	-	PF00665:Integrase core domain|PF14223:gag-polypeptide of LTR copia-type	rve
110678733	20.9883	-1.60107	0.426399	-3.75485	0.000173443	0.000807572	LOC110678733	serine proteinase stubble%2C transcript variant X2	Trypsin
novel.1256	24.8897	-1.60366	0.346276	-4.63116	3.63614e-06	2.33429e-05	-	PF00628:PHD-finger	PHD
110677907	15.3409	-1.60575	0.468546	-3.42708	0.000610108	0.0025116	LOC110677907	uncharacterized LOC110677907%2C transcript variant X2	-
5565899	10.8206	-1.60771	0.520898	-3.08642	0.00202579	0.00723564	LOC5565899	uncharacterized LOC5565899	-
novel.1347	8.34564	-1.60779	0.628534	-2.55801	0.0105275	0.0308114	-	-	-
5567640	71.8323	-1.6093	0.201943	-7.96908	1.5986e-15	3.25468e-14	LOC5567640	uncharacterized LOC5567640	7tm_2
5576558	45.0632	-1.60954	0.258812	-6.21896	5.00469e-10	5.5162e-09	LOC5576558	general transcriptional corepressor trfA%2C transcript variant X1	-
5575085	1087.4	-1.60963	0.0796179	-20.2169	6.94532e-91	4.62591e-88	LOC5575085	transferrin	-
5573759	14.0188	-1.6109	0.47999	-3.35612	0.000790444	0.00317426	LOC5573759	phospholipase A1%2C transcript variant X2	Lipase
5572584	7.20882	-1.61093	0.640226	-2.51618	0.0118633	0.0341144	LOC5572584	battenin	-
novel.765	59.6809	-1.61208	0.306282	-5.26336	1.41443e-07	1.11772e-06	-	-	-
novel.141	7.2313	-1.61404	0.652782	-2.47256	0.013415	0.0378608	-	-	-
110678406	69.0221	-1.61548	0.208179	-7.76008	8.4879e-15	1.60222e-13	LOC110678406	uncharacterized LOC110678406	-
110678906	8.99739	-1.61562	0.636501	-2.53828	0.0111399	0.0323669	LOC110678906	uncharacterized LOC110678906	-
novel.1093	173.932	-1.61775	0.146113	-11.072	1.71611e-28	9.33978e-27	-	-	-
110675359	25.2317	-1.61828	0.347001	-4.66363	3.10683e-06	2.01368e-05	LOC110675359	uncharacterized LOC110675359%2C transcript variant X2	-
5574617	7.65778	-1.61913	0.657747	-2.46164	0.0138304	0.0388524	LOC5574617	rho GTPase-activating protein 100F%2C transcript variant X1	PDZ
110674454	10.5639	-1.6202	0.641515	-2.52559	0.0115504	0.0333242	LOC110674454	uncharacterized LOC110674454	-
novel.940	10.1101	-1.62228	0.617324	-2.62793	0.00859062	0.025818	-	-	-
110675432	39.2232	-1.62526	0.298184	-5.45054	5.0216e-08	4.22606e-07	LOC110675432	uncharacterized LOC110675432	-
110678770	48.0638	-1.62596	0.578121	-2.8125	0.00491578	0.0158649	LOC110678770	uncharacterized LOC110678770	-
5573996	40.3922	-1.63068	0.304495	-5.35536	8.53868e-08	6.95577e-07	LOC5573996	uncharacterized LOC5573996	-
5571884	60.5184	-1.63292	0.235237	-6.94159	3.87711e-12	5.53358e-11	LOC5571884	cationic amino acid transporter 2%2C transcript variant X2	-
novel.1452	11.9328	-1.63352	0.502252	-3.2524	0.00114434	0.00436485	-	-	-
110681461	104.127	-1.63408	0.176569	-9.2546	2.15042e-20	6.74393e-19	LOC110681461	uncharacterized LOC110681461	-
5574632	23.201	-1.63415	0.369193	-4.42628	9.58705e-06	5.70371e-05	LOC5574632	Down syndrome cell adhesion molecule-like protein Dscam2	fn3
5571915	15.1786	-1.63441	0.476915	-3.42705	0.000610168	0.0025116	LOC5571915	putative helicase mov-10-B.1	-
novel.777	94.0809	-1.63963	0.222074	-7.38325	1.54468e-13	2.59368e-12	-	-	-
110679313	21.7153	-1.64045	0.377699	-4.34328	1.40368e-05	8.1331e-05	LOC110679313	uncharacterized LOC110679313	-
5567308	6.94544	-1.64251	0.666248	-2.46532	0.0136891	0.0385329	LOC5567308	phospholipase B1%2C membrane-associated	Lipase_GDSL
5566766	181.464	-1.64913	0.156156	-10.5608	4.52626e-26	2.12446e-24	LOC5566766	uncharacterized LOC5566766	CUB
5566856	11.4296	-1.65319	0.527037	-3.13677	0.00170823	0.00623349	LOC5566856	senecionine N-oxygenase	FMO-like
novel.401	8.24812	-1.65347	0.671753	-2.46143	0.0138384	0.0388592	-	-	-
5565203	13.0757	-1.65649	0.506742	-3.26891	0.00107964	0.00415317	LOC5565203	ninjurin-2	-
5579836	15.3964	-1.65785	0.460239	-3.60214	0.000315603	0.00139399	LOC5579836	uncharacterized LOC5579836	-
110677902	7.46615	-1.65809	0.652972	-2.53929	0.0111076	0.0322865	LOC110677902	uncharacterized LOC110677902	-
novel.426	9.33339	-1.66096	0.594435	-2.79418	0.00520322	0.0166577	-	-	-
novel.925	11.4885	-1.66098	0.536908	-3.0936	0.00197742	0.00708096	-	-	-
5568609	469.436	-1.66123	0.103274	-16.0857	3.21422e-58	5.83861e-56	LOC5568609	annulin%2C transcript variant X8	Transglut_core
5579933	28.3274	-1.66183	0.337322	-4.92653	8.37023e-07	5.94286e-06	LOC5579933	probable cytochrome P450 9f2	p450
110678379	23.2189	-1.66317	0.37195	-4.4715	7.76745e-06	4.69707e-05	LOC110678379	uncharacterized LOC110678379	-
110679594	40.2323	-1.66378	0.274537	-6.06033	1.35843e-09	1.41267e-08	LOC110679594	uncharacterized LOC110679594	-
5578825	8.82631	-1.67018	0.585664	-2.85176	0.00434773	0.014275	LOC5578825	beta-mannosidase%2C transcript variant X1	-
novel.1429	23.6973	-1.67224	0.413447	-4.04464	5.24033e-05	0.000275966	-	PF07727:Reverse transcriptase (RNA-dependent DNA polymerase)	RVT_2
5578688	25.9984	-1.67246	0.384505	-4.34965	1.36356e-05	7.91375e-05	LOC5578688	serine protease easter	Trypsin
5566111	32.406	-1.67257	0.348897	-4.79387	1.63595e-06	1.10435e-05	LOC5566111	feline leukemia virus subgroup C receptor-related protein 2	MFS_1
5563734	9.81973	-1.67353	0.673229	-2.48583	0.0129251	0.0367	LOC5563734	superoxide dismutase [Cu-Zn]	-
5567416	16.5183	-1.67532	0.459892	-3.64285	0.000269637	0.00120531	LOC5567416	uncharacterized LOC5567416	-
5573046	15.3029	-1.67576	0.459032	-3.65065	0.000261579	0.00117228	LOC5573046	erythroid transcription factor%2C transcript variant X5	GATA
110679110	59.551	-1.67863	0.280073	-5.99354	2.05318e-09	2.09009e-08	LOC110679110	uncharacterized LOC110679110	-
novel.888	102.751	-1.67864	0.186618	-8.99507	2.36082e-19	6.67087e-18	-	-	-
5576703	11.3013	-1.67928	0.619199	-2.71202	0.0066875	0.0207678	LOC5576703	putative leucine-rich repeat-containing protein DDB_G0290503	-
110676750	17.7189	-1.67971	0.603514	-2.78322	0.0053822	0.01716	LOC110676750	uncharacterized LOC110676750	-
5567791	11.705	-1.68036	0.489291	-3.43428	0.000594127	0.00245279	LOC5567791	fatty acid hydroxylase domain-containing protein 2%2C transcript variant X4	-
5579163	8.21007	-1.68512	0.606659	-2.7777	0.00547455	0.0174266	LOC5579163	arrestin domain-containing protein 3	-
5568566	11.0351	-1.69063	0.515711	-3.27825	0.00104453	0.00404146	LOC5568566	protein CASC1	-
novel.1151	12.8908	-1.69296	0.4875	-3.47274	0.000515169	0.00215997	-	-	-
novel.637	64.5373	-1.69303	0.215296	-7.86375	3.72808e-15	7.30317e-14	-	-	-
110676455	12.9526	-1.69752	0.488944	-3.47181	0.000516964	0.00216426	LOC110676455	uncharacterized LOC110676455	-
5574703	26.7293	-1.69757	0.354762	-4.78509	1.70913e-06	1.15208e-05	LOC5574703	uncharacterized LOC5574703%2C transcript variant X2	-
5573598	108.401	-1.6987	0.165836	-10.2433	1.26888e-24	5.44412e-23	LOC5573598	venom serine protease Bi-VSP	Trypsin
novel.508	14.589	-1.70045	0.437342	-3.88814	0.000101015	0.000498027	-	-	-
5578167	21.1466	-1.70163	0.389035	-4.37397	1.22005e-05	7.14008e-05	LOC5578167	obscurin	RhoGEF
novel.1078	28.6932	-1.7105	0.358776	-4.76759	1.86441e-06	1.24653e-05	-	-	-
110676298	64.7807	-1.71142	0.228868	-7.47778	7.55874e-14	1.30685e-12	LOC110676298	sodium channel protein Nach-like	-
110674424	6.44883	-1.7139	0.662587	-2.58668	0.00969058	0.0286986	LOC110674424	uncharacterized LOC110674424	-
5567539	17.2133	-1.71412	0.474168	-3.615	0.000300343	0.00133066	LOC5567539	uncharacterized LOC5567539	-
5564310	1059.63	-1.71578	0.0797088	-21.5256	8.96405e-103	1.04483e-99	LOC5564310	uncharacterized LOC5564310	-
110676755	35.7832	-1.71579	0.337989	-5.07648	3.84498e-07	2.85152e-06	LOC110676755	uncharacterized LOC110676755	-
5570885	37.5759	-1.72075	0.280949	-6.12477	9.08131e-10	9.68142e-09	LOC5570885	cardioacceleratory peptide receptor	7tm_1
novel.1150	7.87729	-1.72613	0.682883	-2.52771	0.0114809	0.0331509	-	PF00077:Retroviral aspartyl protease|PF00078:Reverse transcriptase (RNA-dependent DNA polymerase)	RVT_1
5570943	10.8915	-1.73501	0.543688	-3.19118	0.00141693	0.00527792	LOC5570943	CD209 antigen-like protein E%2C transcript variant X2	Lectin_C
novel.629	46.4934	-1.73699	0.25448	-6.82564	8.75368e-12	1.20628e-10	-	PF14223:gag-polypeptide of LTR copia-type	-
5574705	9.98003	-1.74156	0.608583	-2.86167	0.0042142	0.0139019	LOC5574705	uncharacterized LOC5574705	Trypsin
5573442	6.10153	-1.74317	0.734437	-2.37348	0.0176215	0.0476642	LOC5573442	facilitated trehalose transporter Tret1-2 homolog	Sugar_tr
5570908	10.3063	-1.74774	0.551535	-3.16888	0.0015303	0.00565064	LOC5570908	START domain-containing protein 10%2C transcript variant X3	START
5568650	14.4446	-1.74858	0.569644	-3.0696	0.00214344	0.00761308	LOC5568650	sodium-coupled monocarboxylate transporter 1	-
novel.869	33.9462	-1.75081	0.314359	-5.56947	2.55514e-08	2.26481e-07	-	-	-
110677812	6.08218	-1.75452	0.709544	-2.47274	0.0134082	0.0378608	LOC110677812	uncharacterized LOC110677812%2C transcript variant X2	-
5580082	63.7399	-1.75813	0.223191	-7.87725	3.34655e-15	6.60201e-14	LOC5580082	uncharacterized LOC5580082	-
5574018	36.8402	-1.75877	0.281106	-6.2566	3.93455e-10	4.39908e-09	LOC5574018	uncharacterized LOC5574018%2C transcript variant X2	-
110679041	6.75657	-1.76035	0.646005	-2.72498	0.00643056	0.0200634	LOC110679041	uncharacterized LOC110679041	-
110675347	38.6195	-1.76388	0.284587	-6.19805	5.71667e-10	6.26638e-09	LOC110675347	uncharacterized LOC110675347	-
5571310	27.9791	-1.76498	0.394549	-4.4734	7.69861e-06	4.65947e-05	LOC5571310	trichohyalin	-
110676234	6.05064	-1.76747	0.72897	-2.42461	0.0153247	0.0423192	LOC110676234	uncharacterized LOC110676234	-
5578704	10.3824	-1.76842	0.53052	-3.33337	0.00085801	0.00341325	LOC5578704	cap-specific mRNA (nucleoside-2'-O-)-methyltransferase 1	-
5571826	109.163	-1.77209	0.182756	-9.69649	3.1206e-22	1.11347e-20	LOC5571826	uncharacterized LOC5571826%2C transcript variant X1	-
5570802	21.3678	-1.77384	0.377825	-4.69487	2.66781e-06	1.74205e-05	LOC5570802	glutamate [NMDA] receptor subunit 1%2C transcript variant X2	Lig_chan
5567751	57.021	-1.77585	0.291779	-6.0863	1.15553e-09	1.20976e-08	LOC5567751	palmitoleoyl-protein carboxylesterase NOTUM	-
5567979	55.615	-1.77821	0.243931	-7.2898	3.10421e-13	5.03697e-12	LOC5567979	sodium- and chloride-dependent GABA transporter ine%2C transcript variant X6	SNF
5564875	47.3016	-1.77995	0.286992	-6.20209	5.57178e-10	6.12195e-09	LOC5564875	microtubule-associated protein futsch%2C transcript variant X2	-
novel.217	19.529	-1.78031	0.420735	-4.23142	2.32222e-05	0.000129457	-	-	-
5566280	14.7245	-1.78278	0.441525	-4.03778	5.39605e-05	0.000283632	LOC5566280	putative sodium/calcium exchanger 7	Na_Ca_ex
110676725	19.5687	-1.78379	0.392739	-4.54192	5.57441e-06	3.46222e-05	LOC110676725	uncharacterized LOC110676725	-
5577686	212.405	-1.79115	0.130672	-13.7072	9.19449e-43	9.45612e-41	LOC5577686	uncharacterized LOC5577686%2C transcript variant X2	-
5571503	46.1299	-1.79215	0.27297	-6.56537	5.19041e-11	6.5819e-10	LOC5571503	mpv17-like protein	Mpv17_PMP22
5566101	401.902	-1.79231	0.130255	-13.76	4.43386e-43	4.63828e-41	LOC5566101	zeta-sarcoglycan%2C transcript variant X1	-
23687873	14.29	-1.79399	0.473555	-3.78836	0.000151647	0.000716099	LOC23687873	very long-chain specific acyl-CoA dehydrogenase%2C mitochondrial	-
5570947	17.2931	-1.7946	0.405722	-4.42323	9.72357e-06	5.77755e-05	LOC5570947	alpha-tubulin N-acetyltransferase%2C transcript variant X1	-
novel.44	6.92075	-1.79675	0.664125	-2.70545	0.00682126	0.0211332	-	-	-
novel.1327	11.8186	-1.8012	0.531433	-3.38933	0.000700645	0.00284716	-	-	-
novel.491	6.17891	-1.80608	0.695124	-2.59822	0.00937095	0.0278698	-	-	-
5566220	32.7237	-1.80984	0.325051	-5.56789	2.57848e-08	2.28406e-07	LOC5566220	uncharacterized LOC5566220	-
5564356	31.2558	-1.81327	0.328872	-5.5136	3.51564e-08	3.03351e-07	LOC5564356	uncharacterized LOC5564356	-
5563813	15.0668	-1.817	0.451749	-4.02216	5.76679e-05	0.000300858	LOC5563813	transmembrane protein 198	-
110676981	96.0773	-1.81828	0.204283	-8.90076	5.54652e-19	1.54233e-17	LOC110676981	centrosomal protein of 104 kDa%2C transcript variant X1	-
5571616	5.75488	-1.81969	0.733239	-2.48172	0.013075	0.0370728	LOC5571616	uncharacterized LOC5571616	-
novel.53	107.406	-1.82176	0.178331	-10.2156	1.68817e-24	7.1553e-23	-	PF00078:Reverse transcriptase (RNA-dependent DNA polymerase)	RVT_1
110674613	7.49862	-1.82369	0.649448	-2.80807	0.00498396	0.0160476	LOC110674613	uncharacterized LOC110674613	-
5576722	12.0988	-1.82695	0.553675	-3.29967	0.000967991	0.0037851	LOC5576722	sarcalumenin%2C transcript variant X1	-
5569701	5.70297	-1.82864	0.726869	-2.51578	0.011877	0.0341468	LOC5569701	uncharacterized LOC5569701	-
110674069	38.9223	-1.83471	0.300935	-6.09669	1.08284e-09	1.14066e-08	LOC110674069	uncharacterized LOC110674069	-
110675843	10.6321	-1.83508	0.55192	-3.32491	0.000884463	0.00350751	LOC110675843	uncharacterized LOC110675843	-
novel.123	329.776	-1.83608	0.158088	-11.6143	3.48709e-31	2.18717e-29	-	-	-
5571610	5.61494	-1.83938	0.744258	-2.47143	0.0134573	0.0379567	LOC5571610	feline leukemia virus subgroup C receptor-related protein 2	MFS_1
110677896	9.82951	-1.84289	0.655418	-2.81178	0.0049268	0.0158914	LOC110677896	uncharacterized LOC110677896	-
novel.1550	322.262	-1.84371	0.104014	-17.7257	2.65822e-70	7.01518e-68	-	-	-
5569628	60.4989	-1.84388	0.229802	-8.02376	1.02559e-15	2.13466e-14	LOC5569628	protein artichoke	-
5577665	74.8866	-1.84434	0.202541	-9.10602	8.54628e-20	2.54531e-18	LOC5577665	transmembrane protease serine 9%2C transcript variant X1	Trypsin
5565332	34.5978	-1.84452	0.324554	-5.68323	1.32177e-08	1.21869e-07	LOC5565332	uncharacterized LOC5565332	-
novel.1087	6.26339	-1.84731	0.7186	-2.57071	0.0101491	0.0298854	-	-	-
5567304	7.07616	-1.85601	0.649845	-2.85608	0.00428912	0.0141158	LOC5567304	uncharacterized LOC5567304	-
5565785	5.11932	-1.8578	0.749233	-2.4796	0.0131529	0.0372634	LOC5565785	uncharacterized LOC5565785	-
5569420	53.0855	-1.86228	0.260269	-7.15519	8.35554e-13	1.2971e-11	LOC5569420	gram-negative bacteria-binding protein 1%2C transcript variant X1	-
novel.185	36.4787	-1.86242	0.336412	-5.53614	3.09203e-08	2.69124e-07	-	-	-
110676783	10.7646	-1.86633	0.557153	-3.34976	0.000808823	0.00324155	LOC110676783	uncharacterized LOC110676783	THAP
110676855	343.39	-1.86638	0.575763	-3.24158	0.0011887	0.00451311	LOC110676855	glutathione S-transferase 1-like	GST_C
novel.1190	17.3468	-1.86951	0.425557	-4.39308	1.11757e-05	6.58722e-05	-	PF10523:BEN domain	-
5569744	17.2253	-1.86964	0.478195	-3.90979	9.23748e-05	0.000458661	LOC5569744	uncharacterized LOC5569744	-
novel.1336	23.3842	-1.87465	0.410624	-4.56536	4.98642e-06	3.12092e-05	-	-	-
110678032	10.9142	-1.875	0.542194	-3.45817	0.000543857	0.00226734	LOC110678032	uncharacterized LOC110678032%2C transcript variant X2	-
5569537	7.71098	-1.87818	0.6269	-2.99598	0.00273565	0.00947821	LOC5569537	uncharacterized LOC5569537	CBM_14
5574473	6.34068	-1.88079	0.704127	-2.67109	0.00756051	0.0231095	LOC5574473	protein SCAI%2C transcript variant X2	-
5578945	32.9756	-1.88434	0.312962	-6.02097	1.7337e-09	1.77911e-08	LOC5578945	uncharacterized LOC5578945	-
5577110	47.1964	-1.88571	0.276824	-6.81194	9.62903e-12	1.3204e-10	LOC5577110	developmental protein eyes absent%2C transcript variant X2	-
novel.1471	8.56691	-1.88595	0.629555	-2.99569	0.00273829	0.009485	-	-	-
novel.79	19.0321	-1.89111	0.392422	-4.81906	1.44239e-06	9.81257e-06	-	-	-
110675996	5.27994	-1.89219	0.785422	-2.40914	0.01599	0.0438706	LOC110675996	uncharacterized LOC110675996	-
novel.289	13.2799	-1.90225	0.507789	-3.74614	0.000179576	0.000832525	-	-	-
5575499	10.929	-1.90236	0.551543	-3.44916	0.000562339	0.00233604	LOC5575499	probable serine/threonine-protein kinase kinX	-
novel.1377	33.219	-1.91158	0.335113	-5.70427	1.16844e-08	1.08447e-07	-	-	-
110674047	9.89257	-1.9116	0.582206	-3.28337	0.00102572	0.0039808	LOC110674047	uncharacterized LOC110674047	-
novel.1034	27.2841	-1.9122	0.343269	-5.57056	2.53928e-08	2.25361e-07	-	-	-
5574477	138.045	-1.91254	0.155926	-12.2656	1.38507e-34	1.05288e-32	LOC5574477	tyrosine-protein kinase receptor torso%2C transcript variant X5	Pkinase_Tyr
110676268	16.6725	-1.91264	0.42962	-4.45195	8.50953e-06	5.1039e-05	LOC110676268	uncharacterized LOC110676268	-
5565334	6.43295	-1.91321	0.72771	-2.62909	0.00856135	0.0257411	LOC5565334	SPRY domain-containing SOCS box protein 3%2C transcript variant X4	SPRY
5568053	6.64322	-1.914	0.701892	-2.72691	0.00639306	0.0199687	LOC5568053	uncharacterized LOC5568053	-
5572315	21.2572	-1.9147	0.44286	-4.32348	1.53589e-05	8.83689e-05	LOC5572315	EF-hand domain-containing family member C2	-
5566218	7.27293	-1.91558	0.645773	-2.96634	0.00301368	0.0103315	LOC5566218	sodium-dependent neutral amino acid transporter B(0)AT3%2C transcript variant X2	SNF
novel.1609	19.3846	-1.92794	0.397425	-4.85109	1.22787e-06	8.45604e-06	-	-	-
110678046	22.7077	-1.92892	0.420913	-4.58271	4.58988e-06	2.89967e-05	LOC110678046	uncharacterized LOC110678046	-
novel.228	36.4267	-1.93354	0.291972	-6.62237	3.53492e-11	4.58229e-10	-	-	-
110679287	53.6119	-1.93451	0.25024	-7.73061	1.07031e-14	2.00944e-13	LOC110679287	uncharacterized LOC110679287	-
110678280	49.5222	-1.94024	0.282943	-6.85735	7.01481e-12	9.78227e-11	LOC110678280	polyadenylate-binding protein-like	RRM_1
novel.92	66.6054	-1.9414	0.24575	-7.8999	2.79123e-15	5.53772e-14	-	PF00078:Reverse transcriptase (RNA-dependent DNA polymerase)|PF00665:Integrase core domain	rve
5576909	142.546	-1.9437	0.173786	-11.1844	4.86131e-29	2.75284e-27	LOC5576909	uncharacterized LOC5576909	-
novel.893	56.2541	-1.94539	0.264039	-7.36784	1.73416e-13	2.88415e-12	-	-	-
novel.988	37.5583	-1.95024	0.314618	-6.19873	5.69193e-10	6.24416e-09	-	-	-
novel.1015	10.902	-1.95245	0.556038	-3.51136	0.000445816	0.0018936	-	-	-
5574148	27.7973	-1.96005	0.342107	-5.72934	1.0082e-08	9.43613e-08	LOC5574148	roundabout homolog 1	I-set
110675172	5.44011	-1.96255	0.735333	-2.66892	0.0076095	0.0232389	LOC110675172	uncharacterized LOC110675172	-
novel.341	31.7777	-1.963	0.327461	-5.99461	2.03968e-09	2.07786e-08	-	-	-
5570978	6.1403	-1.96322	0.689636	-2.84675	0.00441678	0.0144576	LOC5570978	putative mediator of RNA polymerase II transcription subunit 26%2C transcript variant X5	-
5576442	10.8003	-1.97576	0.589871	-3.34948	0.000809647	0.00324392	LOC5576442	CD151 antigen	Tetraspannin
novel.725	33.8428	-1.97644	0.316233	-6.24993	4.10635e-10	4.58384e-09	-	PF14223:gag-polypeptide of LTR copia-type	-
novel.252	115.572	-1.97745	0.177032	-11.17	5.71852e-29	3.2252e-27	-	-	-
5568248	4.76283	-1.97942	0.83138	-2.38089	0.017271	0.0468663	LOC5568248	vitelline membrane protein 15a-3-like	-
5572235	21.1428	-1.98038	0.412952	-4.79566	1.62137e-06	1.09503e-05	LOC5572235	gonadotropin-releasing hormone II receptor%2C transcript variant X1	7tm_1
110676972	13.9763	-1.9838	0.535192	-3.70671	0.000209972	0.000960079	LOC110676972	uncharacterized LOC110676972	-
110677214	48.9013	-1.98398	0.272239	-7.28763	3.15448e-13	5.11259e-12	LOC110677214	uncharacterized LOC110677214	-
5579527	11.653	-1.98589	0.512833	-3.8724	0.00010777	0.000528349	LOC5579527	uncharacterized LOC5579527%2C transcript variant X1	-
novel.742	174.136	-1.98717	0.148239	-13.4052	5.63815e-41	5.59296e-39	-	PF07727:Reverse transcriptase (RNA-dependent DNA polymerase)|PF00665:Integrase core domain	RVT_2
novel.476	5.50287	-1.9875	0.751833	-2.64354	0.00820441	0.0248173	-	-	-
5567653	94.5838	-1.99221	0.185359	-10.7479	6.06583e-27	3.06291e-25	LOC5567653	organic cation transporter protein	MFS_1
novel.98	10.5529	-1.99323	0.62527	-3.18779	0.00143363	0.00533443	-	-	-
110679837	22.0431	-1.99498	0.372861	-5.35045	8.7734e-08	7.13037e-07	LOC110679837	uncharacterized LOC110679837	-
110675504	36.9548	-1.99619	0.382713	-5.21588	1.82946e-07	1.42794e-06	LOC110675504	uncharacterized LOC110675504%2C transcript variant X2	-
novel.59	39.2601	-1.99764	0.275892	-7.24063	4.4659e-13	7.07413e-12	-	-	-
novel.1662	5.56839	-2.00003	0.747822	-2.67448	0.00748461	0.0229225	-	-	-
5563621	15.0343	-2.00238	0.464327	-4.31243	1.61473e-05	9.22979e-05	LOC5563621	L-dopachrome tautomerase yellow-f2	-
novel.579	75.3469	-2.00616	0.231024	-8.6838	3.82775e-18	9.91459e-17	-	PF00665:Integrase core domain|PF00078:Reverse transcriptase (RNA-dependent DNA polymerase)	RVT_1
5570170	13.9591	-2.00857	0.499571	-4.02059	5.80516e-05	0.000302747	LOC5570170	uncharacterized LOC5570170	-
110676035	22.7413	-2.00892	0.400394	-5.01736	5.23855e-07	3.81424e-06	LOC110676035	uncharacterized LOC110676035	-
novel.1142	6.894	-2.01757	0.736025	-2.74117	0.00612215	0.019204	-	PF14223:gag-polypeptide of LTR copia-type	-
5566868	11.2488	-2.01816	0.524306	-3.8492	0.000118505	0.000575329	LOC5566868	dipeptidase 1	-
5578262	9.5121	-2.0196	0.616529	-3.27576	0.00105379	0.00406827	LOC5578262	Down syndrome cell adhesion molecule-like protein Dscam2%2C transcript variant X1	I-set
5567058	6.90868	-2.02148	0.687012	-2.94242	0.00325654	0.0110691	LOC5567058	odorant receptor coreceptor	-
110680285	1453.89	-2.0233	0.0810362	-24.9678	1.36746e-137	6.37557e-134	LOC110680285	uncharacterized LOC110680285	Vitellogenin_N
5564447	13.7729	-2.02385	0.541509	-3.73742	0.000185915	0.000858497	LOC5564447	enkurin	-
5568118	141.059	-2.0244	0.156858	-12.9059	4.17011e-38	3.76306e-36	LOC5568118	uncharacterized LOC5568118%2C transcript variant X1	-
5579662	11.3565	-2.03187	0.519349	-3.91233	9.14085e-05	0.000454059	LOC5579662	elongation of very long chain fatty acids protein 4	ELO
5565763	167.179	-2.03444	0.16596	-12.2586	1.51112e-34	1.13635e-32	LOC5565763	uncharacterized LOC5565763%2C transcript variant X2	Vitellogenin_N
novel.357	62.7969	-2.03529	0.240445	-8.46469	2.56841e-17	6.26951e-16	-	-	-
novel.939	50.1843	-2.04396	0.256757	-7.96068	1.71092e-15	3.46319e-14	-	-	-
novel.667	23.5401	-2.04404	0.378143	-5.40548	6.46342e-08	5.35885e-07	-	-	-
novel.619	34.6984	-2.04431	0.341206	-5.99141	2.08029e-09	2.11461e-08	-	-	-
110679230	21.4077	-2.04712	0.40858	-5.01034	5.43338e-07	3.95199e-06	LOC110679230	uncharacterized LOC110679230	-
novel.602	77.4117	-2.04799	0.242932	-8.4303	3.44795e-17	8.28891e-16	-	-	-
novel.1384	55.0482	-2.05055	0.277501	-7.38933	1.47567e-13	2.48677e-12	-	PF00665:Integrase core domain|PF05380:Pao retrotransposon peptidase	rve
novel.164	28.5788	-2.05307	0.337057	-6.09117	1.12087e-09	1.177e-08	-	-	-
novel.349	12.5411	-2.0583	0.537819	-3.82712	0.00012965	0.00062295	-	-	-
novel.1328	4.27243	-2.05845	0.874743	-2.35321	0.018612	0.0499408	-	-	-
110674583	7.62673	-2.059	0.691825	-2.97619	0.00291856	0.0100427	LOC110674583	uncharacterized LOC110674583	-
5577238	17.6921	-2.05916	0.424518	-4.85058	1.231e-06	8.47339e-06	LOC5577238	uncharacterized LOC5577238%2C transcript variant X1	-
110674811	6.57152	-2.06538	0.733407	-2.81614	0.00486044	0.0157222	LOC110674811	uncharacterized LOC110674811	-
novel.1647	10.8659	-2.07071	0.651862	-3.1766	0.00149012	0.00552406	-	-	-
110675364	34.3757	-2.07275	0.32919	-6.29654	3.04371e-10	3.45835e-09	LOC110675364	uncharacterized LOC110675364	-
5576009	15.3097	-2.07539	0.525457	-3.94968	7.82542e-05	0.000394264	LOC5576009	WD repeat-containing protein 63	-
110674426	6.62518	-2.07589	0.732294	-2.83477	0.00458581	0.014934	LOC110674426	uncharacterized LOC110674426	-
novel.175	73.3436	-2.07842	0.222942	-9.32266	1.13459e-20	3.62318e-19	-	PF00665:Integrase core domain|PF05380:Pao retrotransposon peptidase	rve
5572004	56.1529	-2.08613	0.259369	-8.04308	8.76111e-16	1.84829e-14	LOC5572004	uncharacterized LOC5572004%2C transcript variant X1	-
110675300	68.1386	-2.09248	0.2589	-8.08221	6.36015e-16	1.36023e-14	LOC110675300	uncharacterized LOC110675300	-
5567063	8.09852	-2.0925	0.620426	-3.37269	0.000744378	0.00300409	LOC5567063	tyrocidine synthase 3%2C transcript variant X2	AMP-binding
110676989	27.3291	-2.09387	0.348448	-6.00914	1.86509e-09	1.90416e-08	LOC110676989	uncharacterized LOC110676989	-
novel.1335	11.7779	-2.0941	0.548859	-3.81537	0.000135981	0.0006498	-	-	-
novel.186	6.65761	-2.09513	0.711042	-2.94657	0.0032132	0.010935	-	-	-
novel.1052	5.20213	-2.10106	0.778443	-2.69905	0.00695379	0.021485	-	PF00665:Integrase core domain|PF07253:Gypsy protein	rve
novel.1633	5.21799	-2.10324	0.882342	-2.3837	0.0171396	0.0465679	-	PF00665:Integrase core domain|PF00078:Reverse transcriptase (RNA-dependent DNA polymerase)|PF09337:His(2)-Cys(2) zinc finger	RVT_1
110679364	5.75288	-2.10538	0.802022	-2.62508	0.00866273	0.0260012	LOC110679364	uncharacterized LOC110679364%2C transcript variant X1	-
novel.965	32.1884	-2.10915	0.358711	-5.87981	4.10731e-09	4.0514e-08	-	-	-
110676066	99.6416	-2.11144	0.187757	-11.2456	2.43475e-29	1.41306e-27	LOC110676066	uncharacterized LOC110676066	-
5564940	5.88138	-2.11154	0.747626	-2.82433	0.00473794	0.0153722	LOC5564940	mucin-17%2C transcript variant X1	-
novel.440	31.2574	-2.117	0.430485	-4.9177	8.75661e-07	6.18892e-06	-	-	-
5569746	29.0336	-2.12018	0.363003	-5.84066	5.19932e-09	5.0397e-08	LOC5569746	uncharacterized LOC5569746	-
novel.789	37.3349	-2.12585	0.331588	-6.41113	1.44445e-10	1.71653e-09	-	PF14223:gag-polypeptide of LTR copia-type	-
110674668	9.09111	-2.12606	0.615854	-3.45222	0.000555985	0.00231308	LOC110674668	uncharacterized LOC110674668	-
5571916	51.8827	-2.13394	0.254666	-8.3794	5.31995e-17	1.25481e-15	LOC5571916	putative helicase MOV-10	-
novel.442	5.13263	-2.13423	0.797895	-2.67483	0.00747681	0.0229037	-	PF00078:Reverse transcriptase (RNA-dependent DNA polymerase)	RVT_1
novel.772	285.536	-2.13544	0.112448	-18.9905	2.04422e-80	8.16929e-78	-	-	-
5567348	5.18423	-2.13586	0.814744	-2.62151	0.00875421	0.0262435	LOC5567348	uncharacterized LOC5567348%2C transcript variant X1	-
novel.719	12.6342	-2.13779	0.492365	-4.34188	1.41269e-05	8.17475e-05	-	-	-
110676070	6.70507	-2.13898	0.767714	-2.78616	0.0053336	0.0170322	LOC110676070	uncharacterized LOC110676070	-
novel.1172	17.4678	-2.13938	0.461335	-4.63736	3.52887e-06	2.2683e-05	-	-	-
5579655	30.4767	-2.14418	0.351074	-6.10748	1.01218e-09	1.07252e-08	LOC5579655	proton-coupled amino acid transporter-like protein CG1139%2C transcript variant X1	Aa_trans
110679138	9.60983	-2.14562	0.579619	-3.70177	0.000214098	0.00097671	LOC110679138	uncharacterized LOC110679138%2C transcript variant X2	-
novel.1382	25.6974	-2.14578	0.404868	-5.29995	1.15837e-07	9.25839e-07	-	-	-
5578640	4.34229	-2.1464	0.887578	-2.41827	0.0155945	0.0429454	LOC5578640	pollen-specific leucine-rich repeat extensin-like protein 1%2C transcript variant X1	-
5571499	9.12879	-2.15287	0.639024	-3.369	0.000754427	0.00303922	LOC5571499	uncharacterized LOC5571499	-
110675847	11.8891	-2.15414	0.601148	-3.58338	0.000339181	0.00148393	LOC110675847	uncharacterized LOC110675847	-
novel.284	6.00414	-2.15718	0.769274	-2.80418	0.00504444	0.0162162	-	-	-
novel.590	6.8554	-2.15966	0.744162	-2.90214	0.00370626	0.012387	-	-	-
5578848	4.52398	-2.16317	0.861608	-2.51062	0.012052	0.0345786	LOC5578848	uncharacterized LOC5578848%2C transcript variant X2	-
110675732	10.7734	-2.16327	0.558574	-3.87285	0.00010757	0.000527552	LOC110675732	uncharacterized LOC110675732	-
110675480	16.8656	-2.16451	0.481108	-4.499	6.82723e-06	4.16816e-05	LOC110675480	uncharacterized LOC110675480	-
110677020	4.40248	-2.16484	0.869775	-2.48897	0.0128114	0.0364585	LOC110677020	uncharacterized LOC110677020	-
110676172	6.7311	-2.16792	0.746459	-2.90428	0.00368103	0.0123144	LOC110676172	uncharacterized LOC110676172	-
5567473	4.57245	-2.1692	0.877313	-2.47255	0.0134152	0.0378608	LOC5567473	alkaline phosphatase 4	-
5570547	9.1894	-2.17632	0.647862	-3.35923	0.000781586	0.00314229	LOC5570547	uncharacterized LOC5570547	-
novel.1419	11.6504	-2.18791	0.575064	-3.80464	0.000142013	0.000676085	-	-	-
5575279	115.344	-2.19204	0.174199	-12.5835	2.60107e-36	2.16554e-34	LOC5575279	uncharacterized LOC5575279	TIR
novel.1088	93.1482	-2.19353	0.198027	-11.0769	1.62375e-28	8.90641e-27	-	-	-
5571988	23.0391	-2.19427	0.389303	-5.63641	1.73634e-08	1.57498e-07	LOC5571988	syntaxin-4%2C transcript variant X2	-
novel.775	41.9798	-2.19777	0.291378	-7.54269	4.6036e-14	8.16103e-13	-	-	-
5566438	12.9982	-2.1991	0.50052	-4.39363	1.11474e-05	6.57331e-05	LOC5566438	uncharacterized LOC5566438%2C transcript variant X1	-
110677994	8.63874	-2.20032	0.672931	-3.26976	0.0010764	0.00414691	LOC110677994	uncharacterized LOC110677994	-
110680287	22.6789	-2.20808	0.456553	-4.83641	1.32204e-06	9.04837e-06	LOC110680287	vitellogenin-like	Vitellogenin_N
110679229	26.8746	-2.20991	0.378365	-5.8407	5.19832e-09	5.0397e-08	LOC110679229	uncharacterized LOC110679229	-
5563558	189.62	-2.21885	0.142105	-15.6142	5.82869e-55	9.05843e-53	LOC5563558	adenylate cyclase type 8%2C transcript variant X1	Guanylate_cyc
novel.20	11.0784	-2.21904	0.590045	-3.76079	0.000169375	0.000790474	-	-	-
110674651	63.0941	-2.22449	0.233824	-9.51353	1.84298e-21	6.28725e-20	LOC110674651	uncharacterized LOC110674651	-
110679063	7.82503	-2.22528	0.651949	-3.41327	0.000641883	0.00262823	LOC110679063	uncharacterized LOC110679063	-
110675730	24.4979	-2.2262	0.377864	-5.89152	3.82655e-09	3.78514e-08	LOC110675730	uncharacterized LOC110675730	-
5577066	19.094	-2.22786	0.436957	-5.09858	3.42208e-07	2.56647e-06	LOC5577066	RING finger protein nhl-1%2C transcript variant X3	NHL
novel.653	118.188	-2.22825	0.191691	-11.6242	3.10574e-31	1.97455e-29	-	PF14223:gag-polypeptide of LTR copia-type	-
novel.315	11.2164	-2.23971	0.554377	-4.04006	5.34376e-05	0.000281095	-	PF00076:RNA recognition motif. (a.k.a. RRM, RBD, or RNP domain)	RRM_1
novel.1241	10.7038	-2.24421	0.649697	-3.45424	0.000551845	0.00229722	-	-	-
110676903	53.4004	-2.24438	0.252125	-8.90188	5.49089e-19	1.5299e-17	LOC110676903	uncharacterized LOC110676903	-
novel.804	4.81376	-2.24683	0.88268	-2.54547	0.0109131	0.0318335	-	-	-
110678758	145.72	-2.24751	0.167743	-13.3985	6.16936e-41	6.07682e-39	LOC110678758	uncharacterized LOC110678758%2C transcript variant X2	-
110678611	25.5187	-2.25248	0.365388	-6.16461	7.06568e-10	7.63148e-09	LOC110678611	uncharacterized LOC110678611	-
novel.1025	79.293	-2.2554	0.227635	-9.90794	3.84485e-23	1.47741e-21	-	PF07727:Reverse transcriptase (RNA-dependent DNA polymerase)	RVT_2
110676746	32.4574	-2.2606	0.360081	-6.27804	3.42865e-10	3.86434e-09	LOC110676746	uncharacterized LOC110676746	-
5576988	14.7908	-2.26557	0.519493	-4.36111	1.29402e-05	7.5383e-05	LOC5576988	merozoite surface antigen 2%2C allelic form 2%2C transcript variant X1	-
110677134	5.7005	-2.27071	0.842557	-2.69503	0.00703832	0.0217174	LOC110677134	uncharacterized LOC110677134	-
novel.1594	4.88318	-2.27694	0.935967	-2.43271	0.0149863	0.0415488	-	-	-
5578521	17.8933	-2.27706	0.436223	-5.21995	1.78971e-07	1.39847e-06	LOC5578521	RISC-loading complex subunit tarbp2	-
5570734	10.5264	-2.28239	0.555381	-4.10959	3.96363e-05	0.000213557	LOC5570734	E3 ubiquitin-protein ligase TRIM37	-
110679158	60.9595	-2.2841	0.709991	-3.21708	0.00129502	0.00486922	LOC110679158	uncharacterized LOC110679158	-
novel.163	20.8974	-2.29502	0.508319	-4.51492	6.33416e-06	3.88749e-05	-	-	-
novel.1063	11.2922	-2.30592	0.612598	-3.76417	0.000167102	0.000781166	-	-	-
novel.1303	20.5416	-2.30722	0.474366	-4.86379	1.15158e-06	7.96991e-06	-	PF04827:Plant transposon protein	DUF635
novel.1669	6.68732	-2.31331	0.698434	-3.31215	0.000925834	0.00364637	-	-	-
novel.957	14.6717	-2.3168	0.493117	-4.69827	2.62372e-06	1.71646e-05	-	-	-
novel.1281	29.4888	-2.31966	0.359653	-6.44974	1.12044e-10	1.35217e-09	-	PF00078:Reverse transcriptase (RNA-dependent DNA polymerase)	RVT_1
110676562	7.59878	-2.3285	0.719045	-3.23833	0.00120232	0.00455369	LOC110676562	thyrostimulin alpha-2 subunit	-
110675283	20.3043	-2.33355	0.482365	-4.83773	1.31329e-06	9e-06	LOC110675283	uncharacterized LOC110675283	-
novel.1244	136.217	-2.34077	0.231418	-10.1149	4.74353e-24	1.95716e-22	-	PF14223:gag-polypeptide of LTR copia-type	-
110674125	9.28594	-2.34166	0.752375	-3.11235	0.00185604	0.00670294	LOC110674125	uncharacterized LOC110674125%2C transcript variant X2	THAP
novel.1064	10.1563	-2.34432	0.634988	-3.69191	0.000222579	0.00101177	-	-	-
5566917	4.12322	-2.34521	0.931387	-2.51798	0.011803	0.0339758	LOC5566917	receptor-type tyrosine-protein phosphatase-like N%2C transcript variant X3	Y_phosphatase
novel.895	38.0322	-2.34904	0.302486	-7.76577	8.11523e-15	1.53596e-13	-	-	-
novel.250	5.03741	-2.35518	0.874945	-2.69181	0.00710659	0.0219087	-	-	-
novel.353	7.47588	-2.35702	0.709924	-3.32011	0.000899824	0.0035664	-	-	-
novel.739	39.9632	-2.36746	0.298925	-7.91993	2.37646e-15	4.7485e-14	-	PF03564:Protein of unknown function (DUF1759)|PF05585:Putative peptidase (DUF1758)	-
110678769	6.93456	-2.37122	0.717961	-3.30272	0.000957528	0.00374942	LOC110678769	uncharacterized LOC110678769%2C transcript variant X2	-
novel.695	6.07012	-2.3755	0.788697	-3.01193	0.00259592	0.00904561	-	PF07727:Reverse transcriptase (RNA-dependent DNA polymerase)	RVT_2
5576861	119.206	-2.38382	0.227459	-10.4802	1.06526e-25	4.85336e-24	LOC5576861	stathmin-1-A%2C transcript variant X2	-
110678377	6.12122	-2.38406	0.823784	-2.89404	0.0038032	0.0126746	LOC110678377	uncharacterized LOC110678377	-
novel.525	31.9689	-2.38782	0.338123	-7.06199	1.64131e-12	2.44224e-11	-	-	-
5572022	5.37546	-2.39724	0.938807	-2.5535	0.0106646	0.0311736	LOC5572022	protein artichoke	-
5570115	19.0119	-2.39989	0.426528	-5.62657	1.83828e-08	1.66098e-07	LOC5570115	myeloblastin	Trypsin
novel.430	7.01402	-2.40787	0.701156	-3.43414	0.000594441	0.00245336	-	-	-
5564619	9.56849	-2.41581	0.649298	-3.72066	0.000198706	0.000912142	LOC5564619	protein-glucosylgalactosylhydroxylysine glucosidase	-
novel.1254	17.4923	-2.41687	0.4897	-4.93542	7.99805e-07	5.69017e-06	-	PF14223:gag-polypeptide of LTR copia-type	-
110676561	5.31554	-2.41929	0.800894	-3.02073	0.00252163	0.0088197	LOC110676561	patj homolog	PDZ
5568046	26.1424	-2.44322	0.404664	-6.03765	1.56377e-09	1.6142e-08	LOC5568046	uncharacterized LOC5568046	-
novel.1308	34.7053	-2.44625	0.32163	-7.6058	2.83156e-14	5.12355e-13	-	-	-
novel.733	17.43	-2.45447	0.497147	-4.93712	7.92853e-07	5.64646e-06	-	-	-
5577485	10.071	-2.46761	0.632494	-3.9014	9.56372e-05	0.000473514	LOC5577485	serologically defined colon cancer antigen 8 homolog%2C transcript variant X1	-
110678629	353.859	-2.46798	0.424399	-5.81523	6.05509e-09	5.81679e-08	LOC110678629	uncharacterized LOC110678629	-
5577588	9.98065	-2.48046	0.745154	-3.32879	0.000872241	0.00346592	LOC5577588	uncharacterized LOC5577588	-
5577143	13.6646	-2.48396	0.515125	-4.82206	1.42083e-06	9.67066e-06	LOC5577143	arrestin homolog	-
novel.1304	4.31777	-2.48559	1.00521	-2.4727	0.0134098	0.0378608	-	-	-
110674674	5.51392	-2.48833	0.796972	-3.12223	0.00179484	0.00650375	LOC110674674	uncharacterized LOC110674674	-
novel.901	42.0066	-2.49093	0.295412	-8.43207	3.39593e-17	8.18946e-16	-	PF00078:Reverse transcriptase (RNA-dependent DNA polymerase)|PF00665:Integrase core domain	RVT_1
5573450	62.1065	-2.4914	0.287393	-8.66896	4.36078e-18	1.11711e-16	LOC5573450	transcriptional regulator ATRX homolog%2C transcript variant X1	SNF2_N
novel.751	7.33363	-2.49264	0.702458	-3.54846	0.000387491	0.00166815	-	-	-
5572977	48.925	-2.49906	0.310735	-8.04243	8.80773e-16	1.85533e-14	LOC5572977	FH1/FH2 domain-containing protein 1%2C transcript variant X5	FH2
5574230	11.2733	-2.51426	0.580444	-4.33162	1.48015e-05	8.53728e-05	LOC5574230	fibrous sheath-interacting protein 2	-
novel.523	6.4741	-2.51488	0.762548	-3.298	0.00097377	0.00380557	-	-	-
5570480	4.77287	-2.53934	0.931944	-2.72478	0.0064345	0.0200712	LOC5570480	uncharacterized LOC5570480	-
novel.1136	6.65726	-2.54583	0.754683	-3.37338	0.000742504	0.00300069	-	-	-
5572471	571.057	-2.55534	0.106929	-23.8975	3.25399e-126	1.13784e-122	LOC5572471	ionotropic receptor 25a	Lig_chan
110678765	26.253	-2.56294	0.423674	-6.04931	1.45464e-09	1.50823e-08	LOC110678765	uncharacterized LOC110678765	-
5568567	3.86195	-2.56653	1.00763	-2.54709	0.0108624	0.0317054	LOC5568567	uncharacterized LOC5568567%2C transcript variant X1	I-set
novel.48	6.73416	-2.56967	0.7206	-3.56601	0.000362452	0.001571	-	-	-
novel.718	8.89275	-2.57385	0.676926	-3.80226	0.000143379	0.000681661	-	-	-
110675804	4.94193	-2.58442	1.03028	-2.50846	0.0121258	0.0347477	LOC110675804	uncharacterized LOC110675804	-
110674157	5.81739	-2.59101	0.842232	-3.07636	0.00209541	0.00745764	LOC110674157	uncharacterized LOC110674157	-
novel.915	6.91007	-2.60373	0.906152	-2.87339	0.00406091	0.0134501	-	-	-
110675131	3.89872	-2.60482	0.98876	-2.63443	0.00842776	0.0254159	LOC110675131	uncharacterized LOC110675131	-
5572249	18.638	-2.60643	0.455896	-5.71716	1.08316e-08	1.00934e-07	LOC5572249	vitamin K-dependent protein C	Trypsin
novel.1250	5.13482	-2.62926	0.982827	-2.6752	0.00746841	0.0228913	-	-	-
novel.588	106.638	-2.63485	0.246171	-10.7033	9.82027e-27	4.90558e-25	-	PF00078:Reverse transcriptase (RNA-dependent DNA polymerase)|PF00077:Retroviral aspartyl protease|PF03732:Retrotransposon gag protein	RVT_1
novel.1530	37.9952	-2.6491	0.327874	-8.07964	6.49574e-16	1.38711e-14	-	PF00078:Reverse transcriptase (RNA-dependent DNA polymerase)	RVT_1
novel.553	8.91383	-2.6496	0.672209	-3.94163	8.09283e-05	0.000406151	-	-	-
5576701	62.4027	-2.65473	0.265923	-9.98309	1.80746e-23	7.18207e-22	LOC5576701	uncharacterized LOC5576701	-
5567188	7.19904	-2.66265	0.723492	-3.68028	0.000232977	0.00105458	LOC5567188	protein O-mannosyltransferase 1	-
110674056	9.28996	-2.67055	0.640248	-4.17111	3.03118e-05	0.000166263	LOC110674056	Werner syndrome ATP-dependent helicase-like	Helicase_C
5572350	4.09743	-2.67146	0.976851	-2.73477	0.00624248	0.0195535	LOC5572350	tectonic	-
novel.484	8.12407	-2.683	0.722856	-3.71167	0.0002059	0.00094331	-	-	-
5578213	9.14973	-2.68976	0.692097	-3.88639	0.000101746	0.000501274	LOC5578213	aromatic-L-amino-acid decarboxylase%2C transcript variant X3	-
novel.1066	12.5446	-2.69742	0.5584	-4.83062	1.36109e-06	9.28664e-06	-	-	-
novel.281	17.6577	-2.69963	0.502319	-5.37433	7.68682e-08	6.3022e-07	-	-	-
110675181	19.0467	-2.70913	0.474059	-5.71474	1.09871e-08	1.02246e-07	LOC110675181	uncharacterized LOC110675181	-
5573072	438.179	-2.71629	0.137134	-19.8075	2.56294e-87	1.43392e-84	LOC5573072	uncharacterized LOC5573072%2C transcript variant X3	-
novel.264	8.3512	-2.71707	0.732027	-3.71171	0.00020586	0.00094331	-	PF13976:GAG-pre-integrase domain|PF00665:Integrase core domain|PF07727:Reverse transcriptase (RNA-dependent DNA polymerase)|PF13961:Domain of unknown function (DUF4219)|PF14223:gag-polypeptide of LTR copia-type	RVT_2
novel.1239	4.20288	-2.7175	0.952957	-2.85165	0.0043493	0.0142769	-	-	-
5565831	5.22818	-2.71758	0.865013	-3.14167	0.00167988	0.00614607	LOC5565831	uncharacterized LOC5565831%2C transcript variant X1	-
110674109	6.18906	-2.72183	0.842654	-3.23006	0.00123763	0.0046748	LOC110674109	odorant receptor 94b-like	-
5576802	185.904	-2.73971	0.150234	-18.2363	2.66018e-74	8.65299e-72	LOC5576802	aminopeptidase N	-
5569456	26.5734	-2.74378	0.385096	-7.12493	1.04132e-12	1.60054e-11	LOC5569456	coiled-coil domain-containing protein lobo	-
novel.605	4.15306	-2.74583	0.981399	-2.79787	0.00514406	0.016491	-	-	-
novel.438	8.42425	-2.74804	0.725103	-3.78987	0.000150727	0.000712633	-	-	-
110677106	6.3709	-2.74806	0.771366	-3.56258	0.000367226	0.00158874	LOC110677106	uncharacterized LOC110677106	-
110679867	5.32381	-2.74888	0.867169	-3.16995	0.00152463	0.00563259	LOC110679867	uncharacterized LOC110679867%2C transcript variant X2	NACHT
5577738	4.36234	-2.7514	0.973204	-2.82716	0.00469629	0.0152583	LOC5577738	bypass of stop codon protein 1	-
novel.837	22.3512	-2.7525	0.42652	-6.45338	1.0938e-10	1.3223e-09	-	-	-
novel.694	7.53985	-2.78298	0.720029	-3.86509	0.00011105	0.000543071	-	-	-
110675367	3.30534	-2.78509	1.14016	-2.44272	0.0145772	0.0406158	LOC110675367	uncharacterized LOC110675367	-
novel.589	39.661	-2.79295	0.321723	-8.6812	3.91602e-18	1.01245e-16	-	PF00665:Integrase core domain	rve
novel.294	25.591	-2.79543	0.407875	-6.85364	7.19959e-12	1.00299e-10	-	-	-
5568952	30.7354	-2.80714	0.371068	-7.56502	3.87815e-14	6.90123e-13	LOC5568952	zinc finger protein sens%2C transcript variant X2	-
5578282	9.10265	-2.83826	0.691808	-4.10267	4.08403e-05	0.000219536	LOC5578282	uncharacterized oxidoreductase YoxD	adh_short
novel.1009	10.0709	-2.84537	0.631399	-4.50646	6.5918e-06	4.03852e-05	-	-	-
110679561	5.71664	-2.8492	0.829046	-3.43672	0.000588799	0.00243223	LOC110679561	uncharacterized LOC110679561	-
5570053	73.6838	-2.8722	0.245836	-11.6834	1.54932e-31	1.00793e-29	LOC5570053	uncharacterized LOC5570053%2C transcript variant X12	-
110675970	9.16961	-2.87423	0.674496	-4.2613	2.03238e-05	0.000114302	LOC110675970	uncharacterized LOC110675970	-
110678952	3.45371	-2.87442	1.17494	-2.44645	0.0144272	0.0402653	LOC110678952	uncharacterized LOC110678952%2C transcript variant X2	-
5573846	10.5206	-2.88756	0.630733	-4.5781	4.69217e-06	2.95229e-05	LOC5573846	sodium channel protein Nach	-
novel.1321	26.8687	-2.89351	0.38918	-7.43489	1.04652e-13	1.78291e-12	-	PF00665:Integrase core domain|PF14223:gag-polypeptide of LTR copia-type	rve
5568759	4.64433	-2.90701	0.927305	-3.1349	0.00171913	0.00626838	LOC5568759	LIM/homeobox protein Lhx3%2C transcript variant X1	LIM
110675644	42.5889	-2.91333	0.889344	-3.27582	0.00105356	0.00406827	LOC110675644	uncharacterized LOC110675644	-
novel.254	4.72748	-2.93449	0.946012	-3.10196	0.00192247	0.00690984	-	-	-
110676405	7.23325	-2.93604	0.798914	-3.67504	0.000237811	0.00107368	LOC110676405	uncharacterized LOC110676405	-
110677695	24.2477	-2.95412	0.417667	-7.0729	1.51726e-12	2.27459e-11	LOC110677695	uncharacterized LOC110677695	-
5578232	4.85849	-2.97167	0.927687	-3.20331	0.00135858	0.00508494	LOC5578232	chondroitin sulfate N-acetylgalactosaminyltransferase 1%2C transcript variant X1	-
novel.763	3.71233	-2.98207	1.11292	-2.67951	0.007373	0.0226402	-	-	-
5569587	3.82771	-2.99091	1.11559	-2.681	0.00734022	0.0225544	LOC5569587	uncharacterized LOC5569587	-
novel.675	4.93044	-2.99707	0.972765	-3.08097	0.00206324	0.00735251	-	-	-
5568181	3.71311	-3.01697	1.06573	-2.8309	0.00464171	0.015102	LOC5568181	probable cationic amino acid transporter%2C transcript variant X1	-
5574307	3.91063	-3.03185	1.07953	-2.80851	0.00497719	0.0160295	LOC5574307	uncharacterized LOC5574307	-
110674777	12.6089	-3.03372	0.602596	-5.03442	4.793e-07	3.51177e-06	LOC110674777	uncharacterized LOC110674777	-
novel.1405	195.956	-3.03658	0.230105	-13.1965	9.19147e-40	8.80556e-38	-	PF03564:Protein of unknown function (DUF1759)	-
110676635	5.10988	-3.03922	0.917124	-3.31385	0.000920199	0.00362968	LOC110676635	larval cuticle protein A2B-like	Chitin_bind_4
5574324	5.15531	-3.03968	0.950861	-3.19677	0.00138975	0.00518679	LOC5574324	uncharacterized LOC5574324	PAX
novel.1357	6.41646	-3.04378	0.849679	-3.58227	0.000340625	0.00148932	-	-	-
110676128	202.68	-3.04955	0.203223	-15.0059	6.71371e-51	9.58211e-49	LOC110676128	uncharacterized LOC110676128%2C transcript variant X1	-
5577448	7.80883	-3.05436	0.768325	-3.97535	7.02764e-05	0.000358612	LOC5577448	gustatory receptor for bitter taste 66a	-
110677176	19.1591	-3.0563	0.486855	-6.27763	3.43774e-10	3.87147e-09	LOC110677176	tektin-3-like%2C transcript variant X1	-
novel.980	6.52345	-3.06509	0.87934	-3.48567	0.000490905	0.00206878	-	-	-
5579633	176.961	-3.08941	0.171887	-17.9735	3.14221e-72	9.55437e-70	LOC5579633	kinesin-like protein KIF19%2C transcript variant X2	Kinesin
5578856	11.9679	-3.09245	0.625467	-4.94423	7.64472e-07	5.46101e-06	LOC5578856	leucine-rich repeat-containing G-protein coupled receptor 5%2C transcript variant X2	-
novel.1265	147.985	-3.09748	0.17864	-17.3392	2.38117e-67	5.37184e-65	-	PF05585:Putative peptidase (DUF1758)|PF03564:Protein of unknown function (DUF1759)	-
110676398	4.0228	-3.1021	1.11977	-2.77031	0.00560033	0.0177583	LOC110676398	uncharacterized LOC110676398	-
5577569	2.59607	-3.10728	1.30512	-2.38085	0.0172729	0.0468663	LOC5577569	collagenase	Trypsin
110676484	3.95593	-3.12629	1.16569	-2.68191	0.00732024	0.0225029	LOC110676484	uncharacterized LOC110676484	-
novel.892	17.821	-3.13458	0.510676	-6.13809	8.35178e-10	8.95144e-09	-	-	-
110681056	4.09389	-3.13735	1.32797	-2.36251	0.0181519	0.0489096	LOC110681056	WD repeat-containing and planar cell polarity effector protein fritz-like	-
110674409	9.5939	-3.15882	0.68986	-4.57893	4.67366e-06	2.94398e-05	LOC110674409	uncharacterized LOC110674409	-
novel.643	53.54	-3.16107	0.3107	-10.174	2.58919e-24	1.09081e-22	-	PF00665:Integrase core domain|PF05380:Pao retrotransposon peptidase	rve
110674275	142.054	-3.16263	0.385337	-8.20743	2.25969e-16	5.02484e-15	LOC110674275	uncharacterized LOC110674275	-
110679520	2.76523	-3.19185	1.33876	-2.38418	0.0171173	0.0465253	LOC110679520	uncharacterized LOC110679520	-
novel.1378	12.4963	-3.19193	0.668918	-4.77178	1.82604e-06	1.2238e-05	-	PF03564:Protein of unknown function (DUF1759)	-
5579903	26.9011	-3.19676	0.4183	-7.64228	2.13414e-14	3.8969e-13	LOC5579903	regucalcin%2C transcript variant X1	-
novel.1477	26.5732	-3.20235	0.484106	-6.61499	3.71588e-11	4.77702e-10	-	-	-
110677718	5.64686	-3.20877	0.908358	-3.53249	0.000411662	0.00176083	LOC110677718	uncharacterized LOC110677718%2C transcript variant X3	-
23687499	5.59412	-3.21011	0.917682	-3.49806	0.00046865	0.00198216	LOC23687499	odorant receptor 4-like	-
5564236	4.2738	-3.21016	1.05346	-3.04726	0.00230942	0.00814839	LOC5564236	GATA zinc finger domain-containing protein 10	CBM_14
110678994	5.65577	-3.21021	0.941044	-3.41133	0.000646476	0.00264394	LOC110678994	uncharacterized LOC110678994	-
novel.536	5.50171	-3.21584	0.97334	-3.30392	0.000953426	0.00373441	-	-	-
110679327	5.71289	-3.21993	0.993297	-3.24166	0.00118837	0.00451308	LOC110679327	uncharacterized LOC110679327	-
23687884	9.86617	-3.22192	0.743133	-4.3356	1.45365e-05	8.39479e-05	LOC23687884	keratin%2C type II cytoskeletal 1	-
5574585	2.85659	-3.23141	1.29859	-2.4884	0.012832	0.0365013	LOC5574585	heart- and neural crest derivatives-expressed protein 2	HLH
5564903	4.40015	-3.24095	1.08132	-2.99723	0.00272447	0.00944885	LOC5564903	mucin-5AC%2C transcript variant X1	Trypsin
novel.644	23.2701	-3.24898	0.448831	-7.23875	4.52839e-13	7.165e-12	-	PF05585:Putative peptidase (DUF1758)|PF03564:Protein of unknown function (DUF1759)	-
110676833	4.17885	-3.25131	1.13022	-2.87671	0.00401847	0.0133253	LOC110676833	uncharacterized LOC110676833	-
novel.1299	5.80254	-3.26914	0.920287	-3.55231	0.000381865	0.00164545	-	-	-
5576188	4.51668	-3.29746	1.13274	-2.91106	0.00360207	0.0120821	LOC5576188	putative odorant-binding protein A10	-
110681472	3.04596	-3.3006	1.26106	-2.61732	0.00886228	0.0265205	LOC110681472	uncharacterized LOC110681472	-
5566989	1.81337	-3.31233	1.391	-2.38125	0.0172538	0.0468327	LOC5566989	cytochrome b5-related protein%2C transcript variant X2	-
5564642	4.62858	-3.36393	1.03583	-3.24757	0.00116395	0.00442878	LOC5564642	uncharacterized family 31 glucosidase KIAA1161	Glyco_hydro_31
110674504	3.18429	-3.3679	1.2775	-2.63632	0.00838114	0.0252877	LOC110674504	uncharacterized LOC110674504%2C transcript variant X2	-
novel.1577	6.25988	-3.37111	0.960959	-3.50807	0.000451368	0.00191544	-	-	-
novel.504	3.21075	-3.37836	1.28481	-2.62946	0.00855204	0.0257186	-	-	-
110679084	6.38548	-3.38408	0.900645	-3.75739	0.000171693	0.000800756	LOC110679084	uncharacterized LOC110679084	-
110680235	1.89182	-3.38496	1.41833	-2.38659	0.0170054	0.0462661	LOC110680235	uncharacterized LOC110680235	-
5564866	3.15768	-3.38876	1.3009	-2.60493	0.00918929	0.0274052	LOC5564866	organic cation transporter protein%2C transcript variant X1	Sugar_tr
novel.1450	116.579	-3.39554	0.235202	-14.4367	3.03953e-47	3.72929e-45	-	PF05585:Putative peptidase (DUF1758)|PF03564:Protein of unknown function (DUF1759)|PF05380:Pao retrotransposon peptidase	-
novel.1523	1.94307	-3.4099	1.37877	-2.47315	0.0133928	0.0378357	-	-	-
110674427	8.15769	-3.41501	0.862336	-3.96018	7.48925e-05	0.000379125	LOC110674427	uncharacterized LOC110674427	-
5575939	3.24943	-3.43914	1.22224	-2.8138	0.00489593	0.0158188	LOC5575939	glutaminyl-peptide cyclotransferase	-
110678856	29.4214	-3.44812	0.440848	-7.82158	5.21665e-15	1.00781e-13	LOC110678856	uncharacterized LOC110678856	-
novel.410	11.7724	-3.46036	0.710693	-4.86899	1.12167e-06	7.79376e-06	-	-	-
novel.447	11.8368	-3.47692	0.688266	-5.05171	4.37861e-07	3.23015e-06	-	-	-
110679719	8.37794	-3.4874	0.791448	-4.40636	1.05122e-05	6.2197e-05	LOC110679719	uncharacterized LOC110679719	-
novel.1311	2.04119	-3.48844	1.4219	-2.45337	0.0141526	0.0396219	-	-	-
23687973	3.41134	-3.49033	1.24066	-2.81329	0.00490375	0.0158404	LOC23687973	esterase B1	COesterase
110676478	10.1033	-3.49628	0.819247	-4.26768	1.97519e-05	0.000111354	LOC110676478	uncharacterized LOC110676478	-
novel.1120	2.03768	-3.50306	1.42108	-2.46507	0.0136987	0.0385521	-	-	-
5571233	3.40462	-3.50313	1.24624	-2.81096	0.00493946	0.0159247	LOC5571233	sushi%2C von Willebrand factor type A%2C EGF and pentraxin domain-containing protein 1	Sushi
110681558	23.6908	-3.52802	1.03124	-3.42114	0.000623595	0.00256079	LOC110681558	uncharacterized LOC110681558	-
110676559	7.14888	-3.54598	0.876594	-4.04518	5.22835e-05	0.000275625	LOC110676559	uncharacterized LOC110676559	-
5572770	2.23913	-3.6512	1.49236	-2.4466	0.0144212	0.0402613	LOC5572770	uncharacterized LOC5572770	-
5574581	2.24343	-3.65278	1.33861	-2.7288	0.00635661	0.019877	LOC5574581	protein turtle%2C transcript variant X2	V-set
110674432	2.29685	-3.67444	1.45055	-2.53313	0.0113049	0.0327645	LOC110674432	uncharacterized LOC110674432	-
novel.1457	1.32029	-3.69465	1.56856	-2.35544	0.0185009	0.0496969	-	-	-
5573927	2.33806	-3.7046	1.34141	-2.76173	0.00574965	0.018159	LOC5573927	fatty acid synthase	ketoacyl-synt
110679214	1.34297	-3.714	1.54483	-2.40414	0.0162105	0.0444232	LOC110679214	cytochrome P450 4c21-like	p450
5565987	5.97293	-3.71791	0.993332	-3.74286	0.000181936	0.000842072	LOC5565987	uncharacterized LOC5565987%2C transcript variant X1	-
5574486	5.99448	-3.74021	0.987764	-3.78654	0.000152759	0.00072038	LOC5574486	gustatory and odorant receptor 22	-
110678592	8.19587	-3.75716	0.893964	-4.2028	2.63629e-05	0.000145631	LOC110678592	uncharacterized LOC110678592	-
110678199	8.11882	-3.76339	0.882292	-4.26546	1.99488e-05	0.000112371	LOC110678199	bypass of stop codon protein 1-like	-
novel.169	2.43709	-3.77592	1.32497	-2.84982	0.00437443	0.0143459	-	-	-
5578358	8.20304	-3.78253	0.886575	-4.26645	1.98606e-05	0.000111922	LOC5578358	SET and MYND domain-containing protein 4	SET
novel.293	2.47064	-3.79205	1.36686	-2.77429	0.00553229	0.0175942	-	-	-
5570401	1.41794	-3.80027	1.55543	-2.44323	0.0145564	0.040582	LOC5570401	transmembrane protease serine 11D	Trypsin
110680467	1.41942	-3.80163	1.52682	-2.4899	0.012778	0.0363782	LOC110680467	uncharacterized LOC110680467	-
novel.1490	20.9354	-3.81224	0.576294	-6.61511	3.71286e-11	4.77702e-10	-	-	-
110676322	12.425	-3.82023	0.69855	-5.4688	4.53092e-08	3.83852e-07	LOC110676322	uncharacterized LOC110676322	-
110676693	38.8154	-3.84188	1.27297	-3.01805	0.00254407	0.00888042	LOC110676693	cyclin-dependent kinase 8%2C transcript variant X1	Pkinase
110679331	2.57484	-3.85101	1.34614	-2.86077	0.00422612	0.0139346	LOC110679331	uncharacterized LOC110679331	-
5564194	2.56236	-3.8572	1.62323	-2.37624	0.0174899	0.0473632	LOC5564194	uncharacterized LOC5564194	-
5566746	1.52686	-3.9067	1.54347	-2.53112	0.0113699	0.0328985	LOC5566746	uncharacterized LOC5566746	-
110675564	1.53839	-3.9159	1.47725	-2.6508	0.00803009	0.0243369	LOC110675564	uncharacterized LOC110675564	-
110675813	2.7088	-3.9247	1.30412	-3.00947	0.00261707	0.00910797	LOC110675813	uncharacterized LOC110675813	-
novel.1619	1.5534	-3.92677	1.51912	-2.5849	0.00974062	0.0288221	-	PF10523:BEN domain	-
110675600	1.55474	-3.92777	1.64223	-2.39174	0.0167689	0.0457205	LOC110675600	uncharacterized LOC110675600	-
110676482	2.7302	-3.93937	1.31431	-2.9973	0.00272384	0.00944885	LOC110676482	uncharacterized LOC110676482	-
110674647	1.57274	-3.94104	1.51874	-2.59494	0.00946076	0.0280891	LOC110674647	uncharacterized LOC110674647	-
5572916	1.57771	-3.94433	1.49766	-2.63367	0.00844682	0.0254679	LOC5572916	leucine-rich repeat transmembrane neuronal protein 4	-
110678279	6.77972	-3.98053	1.01171	-3.93446	8.33823e-05	0.000417381	LOC110678279	uncharacterized LOC110678279	-
5571136	7.06734	-3.99673	0.976142	-4.09441	4.2324e-05	0.000227337	LOC5571136	carbonic anhydrase 2	-
novel.58	7.26715	-4.05088	0.958806	-4.22492	2.39026e-05	0.000132933	-	-	-
novel.611	7.51379	-4.08399	0.958928	-4.25891	2.05424e-05	0.000115485	-	-	-
5574008	1.76694	-4.11328	1.6758	-2.45451	0.0141077	0.0395201	LOC5574008	protein stum	-
110678401	3.08122	-4.13932	1.26683	-3.26746	0.00108516	0.00417098	LOC110678401	uncharacterized LOC110678401	-
novel.104	7.91065	-4.18664	0.970336	-4.31463	1.59869e-05	9.1568e-05	-	-	-
110674110	1.87909	-4.20261	1.3963	-3.00981	0.00261409	0.00909986	LOC110674110	uncharacterized LOC110674110	-
110675256	3.25695	-4.20979	1.24486	-3.38173	0.000720315	0.0029203	LOC110675256	protein MLP2-like	-
5569748	1.92725	-4.23182	1.46554	-2.88756	0.00388248	0.0129173	LOC5569748	uncharacterized LOC5569748	-
110678536	8.01079	-4.23972	1.02887	-4.12078	3.77597e-05	0.000204154	LOC110678536	uncharacterized LOC110678536	-
5568789	3.43774	-4.28666	1.35337	-3.1674	0.00153809	0.0056778	LOC5568789	uncharacterized LOC5568789	-
110675180	2.06221	-4.32921	1.59679	-2.71121	0.00670391	0.0208141	LOC110675180	general odorant-binding protein 45-like	-
5573031	127.433	-4.41677	0.27554	-16.0295	7.9533e-58	1.37337e-55	LOC5573031	uncharacterized LOC5573031%2C transcript variant X4	-
5565796	2.17795	-4.41991	1.38896	-3.18217	0.00146178	0.00543196	LOC5565796	uncharacterized LOC5565796	-
novel.1173	2.3476	-4.52092	1.52175	-2.97088	0.00296952	0.0101951	-	-	-
110676053	4.38278	-4.65038	1.22728	-3.78918	0.000151146	0.000714215	LOC110676053	uncharacterized LOC110676053	-
110675874	2.75444	-4.74734	1.54201	-3.07867	0.00207924	0.00740763	LOC110675874	uncharacterized LOC110675874	-
novel.487	5.11481	-4.88347	1.19846	-4.0748	4.60532e-05	0.000245296	-	-	-
novel.256	5.2333	-4.92337	1.22275	-4.02649	5.66159e-05	0.000296232	-	-	-
110675117	3.2922	-5.01375	1.27355	-3.93682	8.2568e-05	0.000414083	LOC110675117	uncharacterized LOC110675117	-
5566690	5.60955	-5.01978	1.15617	-4.34172	1.41372e-05	8.17475e-05	LOC5566690	uncharacterized LOC5566690	-
110675327	4.61388	-5.49319	1.21559	-4.51896	6.21438e-06	3.82236e-05	LOC110675327	uncharacterized LOC110675327%2C transcript variant X1	-
5570705	4.72595	-5.53487	1.19796	-4.62026	3.83269e-06	2.44896e-05	LOC5570705	MAP kinase-activating death domain protein%2C transcript variant X1	uDENN
